# Supplementary material for: Emerging roles of the cancerous inhibitor of protein phosphatase 2A (CIP2A) in ovarian cancer
Source: Sci Rep. 2025 Jul 1;15:22382. doi: 10.1038/s41598-025-05013-0 (PMC12214521; doi:10.1038/s41598-025-05013-0)
Supplement: Supplementary file 1 — Supplementary Material 1 [file 41598_2025_5013_MOESM1_ESM.xlsx]

## Sheet: Supplementary Table 1
chr	position	beta	se	p	n	id	rsid	ea	nea	eaf	trait
3	108303661	0.471658	0.0247825	9.3e-81	30547	eqtl-a-ENSG00000198919	rs73210644	A	G	0.0598108	ENSG00000198919
3	108272588	0.0189891	0.00310731	9.9e-10	408112	ebi-a-GCST90002388	rs72470117	TA	T	0.135446	Lymphocyte count
3	108304835	0.220064	0.0139828	8.3e-56	31529	eqtl-a-ENSG00000163519	rs16854718	C	T	0.231769	ENSG00000163519
3	108295067	0.219289	0.0139403	9.33e-56	31529	eqtl-a-ENSG00000163519	rs16854713	A	G	0.233808	ENSG00000163519
3	108304835	-0.102933	0.0140783	2.64e-13	30606	eqtl-a-ENSG00000163507	rs16854718	C	T	0.231769	ENSG00000163507
3	108295067	-0.101587	0.014036	4.57e-13	30606	eqtl-a-ENSG00000163507	rs16854713	A	G	0.233808	ENSG00000163507
3	108295067	0.0961928	0.0140386	7.29e-12	31569	eqtl-a-ENSG00000114446	rs16854713	A	G	0.233808	ENSG00000114446
3	108304835	0.0944317	0.0140825	2.01e-11	31569	eqtl-a-ENSG00000114446	rs16854718	C	T	0.231769	ENSG00000114446
3	108297346	-0.346736	0.0191582	3.26e-73	27315	eqtl-a-ENSG00000198919	rs34513723	G	A	0.105441	ENSG00000198919
3	108269838	0.221305	0.0139026	4.74e-57	31644	eqtl-a-ENSG00000163519	rs58758610	T	C	0.235503	ENSG00000163519
3	108303989	0.468575	0.0364383	7.64e-38	28318	eqtl-a-ENSG00000198919	rs34788499	A	C	0.0271049	ENSG00000198919
3	108303989	0.337045	0.0365412	2.87e-20	28318	eqtl-a-ENSG00000196776	rs34788499	A	C	0.0271049	ENSG00000196776
3	108269838	-0.103973	0.0139995	1.11e-13	30721	eqtl-a-ENSG00000163507	rs58758610	T	C	0.235503	ENSG00000163507
3	108269838	0.0965076	0.0140033	5.52e-12	31684	eqtl-a-ENSG00000114446	rs58758610	T	C	0.235503	ENSG00000114446
3	108297346	-0.126886	0.0193498	5.47e-11	27275	eqtl-a-ENSG00000163519	rs34513723	G	A	0.105441	ENSG00000163519
3	108275105	0.345968	0.0117505	1.57e-190	31568	eqtl-a-ENSG00000198919	rs60683179	G	A	0.408938	ENSG00000198919
3	108278242	-0.454275	0.0229093	1.66e-87	31569	eqtl-a-ENSG00000198919	rs62266395	G	A	0.0706575	ENSG00000198919
3	108278471	0.218627	0.0139558	2.6e-55	31529	eqtl-a-ENSG00000163519	rs62266396	A	G	0.233109	ENSG00000163519
3	108275145	0.218341	0.0139473	3.09e-55	31529	eqtl-a-ENSG00000163519	rs62266394	C	A	0.233525	ENSG00000163519
3	108275105	-0.112673	0.0120688	1e-20	31528	eqtl-a-ENSG00000163519	rs60683179	G	A	0.408938	ENSG00000163519
3	108275145	-0.101848	0.0140418	4.06e-13	30606	eqtl-a-ENSG00000163507	rs62266394	C	A	0.233525	ENSG00000163507
3	108278471	-0.101153	0.0140508	6.06e-13	30606	eqtl-a-ENSG00000163507	rs62266396	A	G	0.233109	ENSG00000163507
3	108278471	0.0982298	0.0140523	2.74e-12	31569	eqtl-a-ENSG00000114446	rs62266396	A	G	0.233109	ENSG00000114446
3	108275145	0.0962991	0.0140445	7.05e-12	31569	eqtl-a-ENSG00000114446	rs62266394	C	A	0.233525	ENSG00000114446
3	108275105	0.0128721	0.00201922	1.3e-10	520010	ebi-a-GCST90028993	rs60683179	G	A	0.404528	High light scatter reticulocyte count
3	108275105	0.0113695	0.00195018	9.1e-09	532396	ebi-a-GCST90029007	rs60683179	G	A	0.40432	Body mass index
3	108294173	-0.0158419	0.00221894	9.4e-13	408112	ebi-a-GCST90002406	rs7624880	G	A	0.371443	Reticulocyte fraction of red cells
3	108294406	-0.0158058	0.00222848	1.3e-12	408112	ebi-a-GCST90002406	rs7614842	C	T	0.370707	Reticulocyte fraction of red cells
3	108294173	-0.0147379	0.00221438	2.8e-11	408112	ebi-a-GCST90002405	rs7624880	G	A	0.371429	Reticulocyte count
3	108294406	-0.0147037	0.0022239	3.8e-11	408112	ebi-a-GCST90002405	rs7614842	C	T	0.370693	Reticulocyte count
3	108294173	-0.0128049	0.00220279	6.1e-09	408112	ebi-a-GCST90002386	rs7624880	G	A	0.371528	High light scatter reticulocyte percentage of red cells
3	108294406	-0.01269	0.00221228	9.7e-09	408112	ebi-a-GCST90002386	rs7614842	C	T	0.370788	High light scatter reticulocyte percentage of red cells
3	108293962	0.462659	0.0161938	1.58e-179	30606	eqtl-a-ENSG00000163507	rs7646907	T	C	0.150279	ENSG00000163507
3	108294232	-0.29705	0.0118335	4.68e-139	27816	eqtl-a-ENSG00000198919	rs7647114	T	C	0.588563	ENSG00000198919
3	108293962	-0.212155	0.0165595	1.41e-37	31569	eqtl-a-ENSG00000198919	rs7646907	T	C	0.150279	ENSG00000198919
3	108298108	-0.256334	0.0210337	3.66e-34	31233	eqtl-a-ENSG00000198919	rs78023488	C	T	0.0867612	ENSG00000198919
3	108294232	0.103093	0.0120636	1.27e-17	27776	eqtl-a-ENSG00000163519	rs7647114	T	C	0.588563	ENSG00000163519
3	108293962	-0.137319	0.0166153	1.4e-16	31529	eqtl-a-ENSG00000163519	rs7646907	T	C	0.150279	ENSG00000163519
3	108298108	0.136968	0.0211127	8.73e-11	31193	eqtl-a-ENSG00000163519	rs78023488	C	T	0.0867612	ENSG00000163519
3	108293962	0.016477	0.002729	1.62e-09	524923	ebi-a-GCST90002316	rs7646907	T	C	0.138842	Lymphocyte count
3	108293962	0.016477	0.002729	1.62e-09	524862	ieu-b-32	rs7646907	T	C	0.138842	lymphocyte cell count
3	108293962	0.0181574	0.00306829	3.3e-09	408112	ebi-a-GCST90002388	rs7646907	T	C	0.138126	Lymphocyte count
3	108298108	-0.121769	0.0211193	8.12e-09	30270	eqtl-a-ENSG00000163507	rs78023488	C	T	0.0867612	ENSG00000163507
3	108271663	0.43232	0.0195579	2.86e-108	29025	eqtl-a-ENSG00000163507	rs78820388	C	G	0.0993859	ENSG00000163507
3	108298108	-0.256334	0.0210337	3.66e-34	31233	eqtl-a-ENSG00000198919	rs78023488	C	T	0.0867612	ENSG00000198919
3	108271663	-0.183908	0.0198333	1.81e-20	29988	eqtl-a-ENSG00000198919	rs78820388	C	G	0.0993859	ENSG00000198919
3	108271663	-0.129289	0.0198638	7.58e-11	29948	eqtl-a-ENSG00000163519	rs78820388	C	G	0.0993859	ENSG00000163519
3	108298108	0.136968	0.0211127	8.73e-11	31193	eqtl-a-ENSG00000163519	rs78023488	C	T	0.0867612	ENSG00000163519
3	108298108	-0.121769	0.0211193	8.12e-09	30270	eqtl-a-ENSG00000163507	rs78023488	C	T	0.0867612	ENSG00000163507
3	108271663	0.43232	0.0195579	2.86e-108	29025	eqtl-a-ENSG00000163507	rs78820388	C	G	0.0993859	ENSG00000163507
3	108271663	-0.183908	0.0198333	1.81e-20	29988	eqtl-a-ENSG00000198919	rs78820388	C	G	0.0993859	ENSG00000198919
3	108290839	0.393404	0.0439244	3.36e-19	19401	eqtl-a-ENSG00000198919	rs79423008	A	T	0.0186025	ENSG00000198919
3	108303958	-0.269494	0.0308797	2.61e-18	29759	eqtl-a-ENSG00000198919	rs79888562	G	T	0.0384257	ENSG00000198919
3	108271663	-0.129289	0.0198638	7.58e-11	29948	eqtl-a-ENSG00000163519	rs78820388	C	G	0.0993859	ENSG00000163519
3	108294324	-0.343105	0.012135	7.18e-176	27301	eqtl-a-ENSG00000198919	rs111066855	T	C	0.350535	ENSG00000198919
3	108303958	-0.269494	0.0308797	2.61e-18	29759	eqtl-a-ENSG00000198919	rs79888562	G	T	0.0384257	ENSG00000198919
3	108294324	-0.0158412	0.00221894	9.4e-13	408112	ebi-a-GCST90002406	rs111066855	T	C	0.371443	Reticulocyte fraction of red cells
3	108294324	-0.0147372	0.00221438	2.8e-11	408112	ebi-a-GCST90002405	rs111066855	T	C	0.37143	Reticulocyte count
3	108294324	0.0784477	0.0124564	3.02e-10	26338	eqtl-a-ENSG00000163507	rs111066855	T	C	0.350535	ENSG00000163507
3	108294324	-0.0128044	0.0022028	6.1e-09	408112	ebi-a-GCST90002386	rs111066855	T	C	0.371528	High light scatter reticulocyte percentage of red cells
3	108300856	0.463059	0.0161945	8.11e-180	30605	eqtl-a-ENSG00000163507	rs73850559	A	G	0.150247	ENSG00000163507
3	108288689	0.4626	0.0162001	2.42e-179	30606	eqtl-a-ENSG00000163507	rs73850555	A	G	0.150147	ENSG00000163507
3	108303661	0.471658	0.0247825	9.3e-81	30547	eqtl-a-ENSG00000198919	rs73210644	A	G	0.0598108	ENSG00000198919
3	108300856	-0.213102	0.0165601	6.76e-38	31568	eqtl-a-ENSG00000198919	rs73850559	A	G	0.150247	ENSG00000198919
3	108288689	-0.211827	0.0165658	1.94e-37	31569	eqtl-a-ENSG00000198919	rs73850555	A	G	0.150147	ENSG00000198919
3	108292253	0.330645	0.0296692	7.64e-29	31006	eqtl-a-ENSG00000163519	rs74788215	T	C	0.0416234	ENSG00000163519
3	108300856	-0.138366	0.0166162	8.28e-17	31528	eqtl-a-ENSG00000163519	rs73850559	A	G	0.150247	ENSG00000163519
3	108288689	-0.137374	0.0166213	1.4e-16	31529	eqtl-a-ENSG00000163519	rs73850555	A	G	0.150147	ENSG00000163519
3	108292253	-0.220566	0.0297415	1.21e-13	31046	eqtl-a-ENSG00000198919	rs74788215	T	C	0.0416234	ENSG00000198919
3	108300856	0.016477	0.002728	1.58e-09	524923	ebi-a-GCST90002316	rs73850559	A	G	0.138914	Lymphocyte count
3	108300856	0.016477	0.002728	1.58e-09	524918	ieu-b-32	rs73850559	A	G	0.138914	lymphocyte cell count
3	108288689	0.016403	0.002729	1.91e-09	524923	ebi-a-GCST90002316	rs73850555	A	G	0.138819	Lymphocyte count
3	108288689	0.016403	0.002729	1.91e-09	524916	ieu-b-32	rs73850555	A	G	0.138819	lymphocyte cell count
3	108300856	0.018175	0.00306611	3.1e-09	408112	ebi-a-GCST90002388	rs73850559	A	G	0.13825	Lymphocyte count
3	108288689	0.0181694	0.00306833	3.2e-09	408112	ebi-a-GCST90002388	rs73850555	A	G	0.138125	Lymphocyte count
3	108294372	-0.337406	0.0122374	2.43e-167	26892	eqtl-a-ENSG00000198919	rs116322170	C	T	0.340171	ENSG00000198919
3	108295135	0.572496	0.0359671	4.82e-57	29040	eqtl-a-ENSG00000163519	rs116097126	T	G	0.0276653	ENSG00000163519
3	108294372	-0.0155736	0.00223221	3e-12	408112	ebi-a-GCST90002406	rs116322170	C	T	0.368655	Reticulocyte fraction of red cells
3	108294372	-0.0144643	0.00222762	8.4e-11	408112	ebi-a-GCST90002405	rs116322170	C	T	0.368641	Reticulocyte count
3	108278062	0.340822	0.0116804	3.58e-187	31567	eqtl-a-ENSG00000198919	rs35254052	A	C	0.428393	ENSG00000198919
3	108278062	0.0923292	0.0120023	1.44e-14	31567	eqtl-a-ENSG00000196776	rs35254052	A	C	0.428393	ENSG00000196776
3	108281784	0.605164	0.0118729	3.27340999999998e-310	31568	eqtl-a-ENSG00000198919	rs35938863	TRUE	C	0.305647	ENSG00000198919
3	108269772	0.461686	0.0162392	8.57e-178	30602	eqtl-a-ENSG00000163507	rs56255137	TRUE	A	0.149358	ENSG00000163507
3	108269772	-0.213618	0.0166006	6.8e-38	31565	eqtl-a-ENSG00000198919	rs56255137	TRUE	A	0.149358	ENSG00000198919
3	108269772	-0.142594	0.0166545	1.11e-17	31525	eqtl-a-ENSG00000163519	rs56255137	TRUE	A	0.149358	ENSG00000163519
3	108269772	0.016864	0.002742	7.94e-10	524923	ebi-a-GCST90002316	rs56255137	TRUE	A	0.137404	Lymphocyte count
3	108269772	0.016864	0.002742	7.94e-10	524921	ieu-b-32	rs56255137	TRUE	A	0.137404	lymphocyte cell count
3	108269772	0.0186051	0.00308129	1.6e-09	408112	ebi-a-GCST90002388	rs56255137	TRUE	A	0.136947	Lymphocyte count
3	108281784	0.0120639	0.00215472	3.4e-09	520010	ebi-a-GCST90028993	rs35938863	TRUE	C	0.303581	High light scatter reticulocyte count
3	108281784	-0.0753046	0.0129039	5.35e-09	31568	eqtl-a-ENSG00000114446	rs35938863	TRUE	C	0.305647	ENSG00000114446
3	108281784	0.0123439	0.00213565	7.5e-09	454757	ukb-b-6704	rs35938863	TRUE	C	0.303115	Arm fat mass (right)
3	108281784	0.00957288	0.0016636	8.7e-09	454789	ukb-b-12854	rs35938863	TRUE	C	0.303117	Arm fat percentage (right)
3	108269772	0.461686	0.0162392	8.57e-178	30602	eqtl-a-ENSG00000163507	rs56255137	TRUE	A	0.149358	ENSG00000163507
3	108269772	-0.213618	0.0166006	6.8e-38	31565	eqtl-a-ENSG00000198919	rs56255137	TRUE	A	0.149358	ENSG00000198919
3	108269772	-0.142594	0.0166545	1.11e-17	31525	eqtl-a-ENSG00000163519	rs56255137	TRUE	A	0.149358	ENSG00000163519
3	108269772	0.016864	0.002742	7.94e-10	524923	ebi-a-GCST90002316	rs56255137	TRUE	A	0.137404	Lymphocyte count
3	108269772	0.016864	0.002742	7.94e-10	524921	ieu-b-32	rs56255137	TRUE	A	0.137404	lymphocyte cell count
3	108269772	0.0186051	0.00308129	1.6e-09	408112	ebi-a-GCST90002388	rs56255137	TRUE	A	0.136947	Lymphocyte count
3	108287407	0.346589	0.0117579	5.68e-191	31569	eqtl-a-ENSG00000198919	rs10933950	T	C	0.407111	ENSG00000198919
3	108296561	-0.331416	0.0144976	1.16e-115	31562	eqtl-a-ENSG00000198919	rs9876638	A	C	0.204232	ENSG00000198919
3	108285722	0.2187	0.0138775	5.94e-56	31644	eqtl-a-ENSG00000163519	rs9866406	C	T	0.236856	ENSG00000163519
3	108296561	-0.144269	0.0147135	1.07e-22	30599	eqtl-a-ENSG00000163507	rs9876638	A	C	0.204232	ENSG00000163507
3	108287407	-0.113026	0.012077	8.05e-21	31529	eqtl-a-ENSG00000163519	rs10933950	T	C	0.407111	ENSG00000163519
3	108285722	-0.102615	0.0139724	2.07e-13	30721	eqtl-a-ENSG00000163507	rs9866406	C	T	0.236856	ENSG00000163507
3	108285722	0.0971721	0.0139752	3.58e-12	31684	eqtl-a-ENSG00000114446	rs9866406	C	T	0.236856	ENSG00000114446
3	108287407	0.0128153	0.00201934	1.5e-10	520010	ebi-a-GCST90028993	rs10933950	T	C	0.404462	High light scatter reticulocyte count
3	108296561	0.0035143	0.000560571	3.9e-10	484598	ebi-a-GCST90038635	rs9876638	A	C	0.225645	Thyroid problem (not cancer)
3	108296561	0.00321846	0.000514498	5.1e-10	484598	ebi-a-GCST90038637	rs9876638	A	C	0.225645	Hypothyroidism or myxedema
3	108296561	0.0679402	0.0111296	1.24e-09	405357	ebi-a-GCST90013893	rs9876638	A	C	NA	Hypothyroidism or myxoedema (Firth correction)
3	108296561	0.0685025	0.0112946	1.32e-09	405357	ebi-a-GCST90013943	rs9876638	A	C	NA	Hypothyroidism or myxoedema (SPA correction)
3	108296561	0.00305068	0.000520443	4.1e-09	473703	ebi-a-GCST90029022	rs9876638	A	C	0.233702	Hypothyroidism
3	108296561	0.0624	0.0107	6.3e-09	305582	ebi-a-GCST90018990	rs9876638	A	C	0.147612	Medication use (thyroid preparations)
3	108287407	0.0114654	0.0019503	6.6e-09	532396	ebi-a-GCST90029007	rs10933950	T	C	0.40425	Body mass index
3	108287407	0.0114775	0.00200134	9.8e-09	454757	ukb-b-6704	rs10933950	T	C	0.404017	Arm fat mass (right)
3	108296561	0.00299769	0.000522765	9.8e-09	462933	ukb-b-19732	rs9876638	A	C	0.233472	Non-cancer illness code, self-reported: hypothyroidism/myxoedema
3	108288028	-0.159886	0.0119994	1.67e-40	19259	eqtl-a-ENSG00000198919	rs112409302	C	TRUE	0.416117	ENSG00000198919
3	108283990	0.346688	0.0117563	3.94e-191	31569	eqtl-a-ENSG00000198919	rs1454194	C	T	0.407394	ENSG00000198919
3	108273441	0.346097	0.0117501	1.1e-190	31568	eqtl-a-ENSG00000198919	rs2045095	C	T	0.408957	ENSG00000198919
3	108285772	0.343333	0.0117615	2.51e-187	31683	eqtl-a-ENSG00000198919	rs1947430	G	A	0.407772	ENSG00000198919
3	108298260	-0.50481	0.0188719	1.26e-157	31300	eqtl-a-ENSG00000198919	rs2278911	T	C	0.105872	ENSG00000198919
3	108297817	0.220946	0.0139852	3.19e-56	31528	eqtl-a-ENSG00000163519	rs2278910	T	C	0.231608	ENSG00000163519
3	108285772	-0.113645	0.0120735	4.83e-21	31643	eqtl-a-ENSG00000163519	rs1947430	G	A	0.407772	ENSG00000163519
3	108283990	-0.112901	0.0120757	8.8e-21	31529	eqtl-a-ENSG00000163519	rs1454194	C	T	0.407394	ENSG00000163519
3	108273441	-0.11269	0.0120687	9.85e-21	31528	eqtl-a-ENSG00000163519	rs2045095	C	T	0.408957	ENSG00000163519
3	108298260	-0.152585	0.0193016	2.67e-15	31260	eqtl-a-ENSG00000163519	rs2278911	T	C	0.105872	ENSG00000163519
3	108297817	-0.104124	0.0140811	1.42e-13	30605	eqtl-a-ENSG00000163507	rs2278910	T	C	0.231608	ENSG00000163507
3	108297817	0.0949853	0.0140857	1.55e-11	31568	eqtl-a-ENSG00000114446	rs2278910	T	C	0.231608	ENSG00000114446
3	108273441	0.0129037	0.00201934	1.2e-10	520010	ebi-a-GCST90028993	rs2045095	C	T	0.40459	High light scatter reticulocyte count
3	108283990	0.0128248	0.00201936	1.4e-10	520010	ebi-a-GCST90028993	rs1454194	C	T	0.40448	High light scatter reticulocyte count
3	108285772	0.012826	0.00201933	1.4e-10	520010	ebi-a-GCST90028993	rs1947430	G	A	0.404473	High light scatter reticulocyte count
3	108283990	0.0107	0.0017	8.1e-10	691499	ieu-b-40	rs1454194	C	T	0.4088	body mass index
3	108273441	0.0106	0.0017	1.2e-09	691462	ieu-b-40	rs2045095	C	T	0.4096	body mass index
3	108283990	0.0114811	0.00195031	6.3e-09	532396	ebi-a-GCST90029007	rs1454194	C	T	0.404267	Body mass index
3	108285772	0.0114664	0.00195028	6.5e-09	532396	ebi-a-GCST90029007	rs1947430	G	A	0.404261	Body mass index
3	108273441	0.0113845	0.0019503	8.8e-09	532396	ebi-a-GCST90029007	rs2045095	C	T	0.404383	Body mass index
3	108283990	0.0114795	0.00200136	9.7e-09	454757	ukb-b-6704	rs1454194	C	T	0.404038	Arm fat mass (right)
3	108290419	-0.500273	0.0394858	8.69e-37	28669	eqtl-a-ENSG00000198919	rs138748431	A	G	0.0229931	ENSG00000198919
3	108293397	-0.500488	0.0394856	8.09e-37	28669	eqtl-a-ENSG00000198919	rs144314028	G	TRUE	0.0229931	ENSG00000198919
3	108291440	-0.0158361	0.00221869	9.5e-13	408112	ebi-a-GCST90002406	rs144322184	TA	TRUE	0.372261	Reticulocyte fraction of red cells
3	108291440	-0.0147029	0.00221413	3.1e-11	408112	ebi-a-GCST90002405	rs144322184	TA	TRUE	0.372248	Reticulocyte count
3	108291440	-0.012831	0.00220253	5.7e-09	408112	ebi-a-GCST90002386	rs144322184	TA	TRUE	0.372348	High light scatter reticulocyte percentage of red cells
3	108306335	0.260714	0.0452778	8.51e-09	6856	eqtl-a-ENSG00000163519	rs145206131	C	TRUE	0.0175464	ENSG00000163519
3	108305302	-0.385192	0.0119874	1.52e-226	31559	eqtl-a-ENSG00000198919	rs2603119	C	T	0.357556	ENSG00000198919
3	108283293	-0.385204	0.0120205	2.53e-225	31569	eqtl-a-ENSG00000198919	rs2603122	A	G	0.353476	ENSG00000198919
3	108271012	0.346386	0.0117493	4.99e-191	31568	eqtl-a-ENSG00000198919	rs2305514	C	T	0.409014	ENSG00000198919
3	108298260	-0.50481	0.0188719	1.26e-157	31300	eqtl-a-ENSG00000198919	rs2278911	T	C	0.105872	ENSG00000198919
3	108285518	-0.333137	0.0145245	2.01e-116	31484	eqtl-a-ENSG00000198919	rs2603121	A	T	0.20315	ENSG00000198919
3	108305302	0.130242	0.0123696	6.34e-26	30596	eqtl-a-ENSG00000163507	rs2603119	C	T	0.357556	ENSG00000163507
3	108283293	0.128804	0.0124028	2.9e-25	30606	eqtl-a-ENSG00000163507	rs2603122	A	G	0.353476	ENSG00000163507
3	108285518	-0.145258	0.0147421	6.63e-23	30521	eqtl-a-ENSG00000163507	rs2603121	A	T	0.20315	ENSG00000163507
3	108271012	-0.112314	0.0120686	1.32e-20	31528	eqtl-a-ENSG00000163519	rs2305514	C	T	0.409014	ENSG00000163519
3	108298260	-0.152585	0.0193016	2.67e-15	31260	eqtl-a-ENSG00000163519	rs2278911	T	C	0.105872	ENSG00000163519
3	108283293	-0.0158562	0.00221825	8.8e-13	408112	ebi-a-GCST90002406	rs2603122	A	G	0.371858	Reticulocyte fraction of red cells
3	108305302	-0.0158193	0.00221805	9.9e-13	408112	ebi-a-GCST90002406	rs2603119	C	T	0.371877	Reticulocyte fraction of red cells
3	108283293	-0.0832907	0.0124303	2.08e-11	31569	eqtl-a-ENSG00000196776	rs2603122	A	G	0.353476	ENSG00000196776
3	108283293	-0.0147434	0.00221369	2.7e-11	408112	ebi-a-GCST90002405	rs2603122	A	G	0.371844	Reticulocyte count
3	108305302	-0.0146931	0.00221349	3.2e-11	408112	ebi-a-GCST90002405	rs2603119	C	T	0.371864	Reticulocyte count
3	108271012	0.0128937	0.00201934	1.2e-10	520010	ebi-a-GCST90028993	rs2305514	C	T	0.404547	High light scatter reticulocyte count
3	108305302	-0.0791901	0.0124002	1.7e-10	31559	eqtl-a-ENSG00000196776	rs2603119	C	T	0.357556	ENSG00000196776
3	108283293	-0.0128769	0.00204692	3.4e-10	520010	ebi-a-GCST90028993	rs2603122	A	G	0.372373	High light scatter reticulocyte count
3	108285518	0.00352342	0.00056059	3.5e-10	484598	ebi-a-GCST90038635	rs2603121	A	T	0.225637	Thyroid problem (not cancer)
3	108305302	-0.0128139	0.00204671	4.4e-10	520010	ebi-a-GCST90028993	rs2603119	C	T	0.372414	High light scatter reticulocyte count
3	108285518	0.0032252	0.000514516	4.7e-10	484598	ebi-a-GCST90038637	rs2603121	A	T	0.225637	Hypothyroidism or myxedema
3	108271012	0.0106	0.0017	1.1e-09	691469	ieu-b-40	rs2305514	C	T	0.4096	body mass index
3	108285518	0.0680162	0.0111297	1.19e-09	405357	ebi-a-GCST90013893	rs2603121	A	T	NA	Hypothyroidism or myxoedema (Firth correction)
3	108285518	0.0685798	0.0112948	1.26e-09	405357	ebi-a-GCST90013943	rs2603121	A	T	NA	Hypothyroidism or myxoedema (SPA correction)
3	108285518	0.00305256	0.000520447	4e-09	473703	ebi-a-GCST90029022	rs2603121	A	T	0.233709	Hypothyroidism
3	108285518	0.0624	0.0107	6.29e-09	305582	ebi-a-GCST90018990	rs2603121	A	T	0.147613	Medication use (thyroid preparations)
3	108283293	-0.0127567	0.0022021	6.9e-09	408112	ebi-a-GCST90002386	rs2603122	A	G	0.371944	High light scatter reticulocyte percentage of red cells
3	108305302	-0.0127333	0.00220189	7.3e-09	408112	ebi-a-GCST90002386	rs2603119	C	T	0.371964	High light scatter reticulocyte percentage of red cells
3	108271012	0.0117857	0.00199482	8e-09	457756	ebi-a-GCST90025994	rs2305514	C	T	0.391277	Body mass index
3	108271012	0.0113893	0.0019503	8.6e-09	532396	ebi-a-GCST90029007	rs2305514	C	T	0.404339	Body mass index
3	108285518	0.00300016	0.000522769	9.5e-09	462933	ukb-b-19732	rs2603121	A	T	0.233478	Non-cancer illness code, self-reported: hypothyroidism/myxoedema
3	108294705	0.0660608	0.0112639	5.32e-09	405357	ebi-a-GCST90013893	rs3100641	G	A	NA	Hypothyroidism or myxoedema (Firth correction)
3	108294705	0.0665957	0.0114264	5.6e-09	405357	ebi-a-GCST90013943	rs3100641	G	A	NA	Hypothyroidism or myxoedema (SPA correction)
3	108294705	0.00301569	0.000520247	9.4e-09	484598	ebi-a-GCST90038637	rs3100641	G	A	0.222891	Hypothyroidism or myxedema
3	108271352	0.218211	0.0139475	3.58e-55	31529	eqtl-a-ENSG00000163519	rs3816486	T	A	0.233525	ENSG00000163519
3	108270883	0.293022	0.0355774	1.78e-16	29447	eqtl-a-ENSG00000163519	rs3816487	G	A	0.0286744	ENSG00000163519
3	108306575	0.294594	0.036885	1.38e-15	29332	eqtl-a-ENSG00000163519	rs4855656	A	G	0.0266288	ENSG00000163519
3	108271352	-0.101975	0.0140417	3.8e-13	30606	eqtl-a-ENSG00000163507	rs3816486	T	A	0.233525	ENSG00000163507
3	108271352	0.0964069	0.0140445	6.69e-12	31569	eqtl-a-ENSG00000114446	rs3816486	T	A	0.233525	ENSG00000114446
3	108294705	0.0660608	0.0112639	5.32e-09	405357	ebi-a-GCST90013893	rs3100641	G	A	NA	Hypothyroidism or myxoedema (Firth correction)
3	108294705	0.0665957	0.0114264	5.6e-09	405357	ebi-a-GCST90013943	rs3100641	G	A	NA	Hypothyroidism or myxoedema (SPA correction)
3	108294705	0.00301569	0.000520247	9.4e-09	484598	ebi-a-GCST90038637	rs3100641	G	A	0.222891	Hypothyroidism or myxedema
3	108280482	30.27	4.748	2.06e-10	3425	ebi-a-GCST90001697	rs1010795939	A	C	0.0001	CD45RA- CD28- CD8+ T cell %T cell
3	108280482	622.5	102.5	1.41e-09	3408	ebi-a-GCST90001695	rs1010795939	A	C	0.0001	CD45RA- CD28- CD8+ T cell Absolute Count
3	108289077	0.462372	0.0122903	9.81748000000002e-310	26808	eqtl-a-ENSG00000198919	rs6779762	TRUE	A	0.308011	ENSG00000198919
3	108288026	0.202415	0.0179377	1.57e-29	19219	eqtl-a-ENSG00000163519	rs186742959	C	TRUE	0.124643	ENSG00000163519
3	108291364	-0.333437	0.0117953	8.45e-176	31056	eqtl-a-ENSG00000198919	rs2969902	C	A	0.59505	ENSG00000198919
3	108294762	-0.33864	0.0121774	3.37e-170	26977	eqtl-a-ENSG00000198919	rs2969899	C	T	0.346612	ENSG00000198919
3	108279216	-0.33362	0.0145431	1.85e-116	31568	eqtl-a-ENSG00000198919	rs2969903	T	C	0.20245	ENSG00000198919
3	108293368	-0.219172	0.0138599	2.52e-56	31643	eqtl-a-ENSG00000163519	rs2924708	T	G	0.762308	ENSG00000163519
3	108279216	-0.145923	0.0147608	4.79e-23	30605	eqtl-a-ENSG00000163507	rs2969903	T	C	0.20245	ENSG00000163507
3	108291364	0.113679	0.0120868	5.19e-21	31016	eqtl-a-ENSG00000163519	rs2969902	C	A	0.59505	ENSG00000163519
3	108293368	0.101742	0.0139558	3.09e-13	30720	eqtl-a-ENSG00000163507	rs2924708	T	G	0.762308	ENSG00000163507
3	108294762	-0.015926	0.00222002	7.3e-13	408112	ebi-a-GCST90002406	rs2969899	C	T	0.372051	Reticulocyte fraction of red cells
3	108293368	-0.0971683	0.0139582	3.37e-12	31683	eqtl-a-ENSG00000114446	rs2924708	T	G	0.762308	ENSG00000114446
3	108294762	-0.0148222	0.00221545	2.2e-11	408112	ebi-a-GCST90002405	rs2969899	C	T	0.372037	Reticulocyte count
3	108291364	-0.0128098	0.00201932	1.5e-10	520010	ebi-a-GCST90028993	rs2969902	C	A	0.595514	High light scatter reticulocyte count
3	108279216	0.00352261	0.00056073	3.7e-10	484598	ebi-a-GCST90038635	rs2969903	T	C	0.225604	Thyroid problem (not cancer)
3	108279216	0.00322608	0.000514644	4.8e-10	484598	ebi-a-GCST90038637	rs2969903	T	C	0.225604	Hypothyroidism or myxedema
3	108279216	0.0680557	0.0111324	1.18e-09	405357	ebi-a-GCST90013893	rs2969903	T	C	NA	Hypothyroidism or myxoedema (Firth correction)
3	108279216	0.06862	0.0112976	1.25e-09	405357	ebi-a-GCST90013943	rs2969903	T	C	NA	Hypothyroidism or myxoedema (SPA correction)
3	108279216	0.00305146	0.000520574	4.1e-09	473703	ebi-a-GCST90029022	rs2969903	T	C	0.233682	Hypothyroidism
3	108294762	-0.0128756	0.00220386	5.1e-09	408112	ebi-a-GCST90002386	rs2969899	C	T	0.372135	High light scatter reticulocyte percentage of red cells
3	108279216	0.0627	0.0107	5.26e-09	305582	ebi-a-GCST90018990	rs2969903	T	C	0.147484	Medication use (thyroid preparations)
3	108291364	-0.0114722	0.00195027	6.5e-09	532396	ebi-a-GCST90029007	rs2969902	C	A	0.595728	Body mass index
3	108291364	-0.069798	0.0121103	8.24e-09	31056	eqtl-a-ENSG00000196776	rs2969902	C	A	0.59505	ENSG00000196776
3	108279216	0.00300048	0.000522894	9.6e-09	462933	ukb-b-19732	rs2969903	T	C	0.23345	Non-cancer illness code, self-reported: hypothyroidism/myxoedema
3	108294648	-0.0154797	0.00246719	3.5e-10	408112	ebi-a-GCST90002406	rs368585672	C	TRUE	0.300783	Reticulocyte fraction of red cells
3	108294648	0.013562	0.002237	1.39e-09	524923	ebi-a-GCST90002316	rs368585672	C	TRUE	0.302338	Lymphocyte count
3	108294648	0.0146266	0.00243195	1.8e-09	408112	ebi-a-GCST90002388	rs368585672	C	TRUE	0.300869	Lymphocyte count
3	108294648	-0.01426	0.00246215	7e-09	408112	ebi-a-GCST90002405	rs368585672	C	TRUE	0.300775	Reticulocyte count
3	108294440	-0.0157694	0.00222839	1.5e-12	408112	ebi-a-GCST90002406	rs368782635	C	TRUE	0.37061	Reticulocyte fraction of red cells
3	108294440	-0.0146572	0.00222381	4.4e-11	408112	ebi-a-GCST90002405	rs368782635	C	TRUE	0.370595	Reticulocyte count
3	108294508	-0.0163616	0.0022603	4.5e-13	408112	ebi-a-GCST90002406	rs369423821	C	TRUE	0.363086	Reticulocyte fraction of red cells
3	108294508	-0.0152222	0.00225566	1.5e-11	408112	ebi-a-GCST90002405	rs369423821	C	TRUE	0.363071	Reticulocyte count
3	108294508	-0.0132893	0.00224383	3.2e-09	408112	ebi-a-GCST90002386	rs369423821	C	TRUE	0.363169	High light scatter reticulocyte percentage of red cells
3	108294542	-0.0161336	0.00225389	8.2e-13	408112	ebi-a-GCST90002406	rs373155187	C	TRUE	0.379933	Reticulocyte fraction of red cells
3	108294542	-0.0148127	0.00224924	4.5e-11	408112	ebi-a-GCST90002405	rs373155187	C	TRUE	0.379915	Reticulocyte count
3	108294542	-0.0133834	0.00223765	2.2e-09	408112	ebi-a-GCST90002386	rs373155187	C	TRUE	0.380011	High light scatter reticulocyte percentage of red cells
3	108294644	-0.0151184	0.00246416	8.5e-10	408112	ebi-a-GCST90002406	rs374394447	C	TRUE	0.314744	Reticulocyte fraction of red cells
3	108294644	0.014873	0.00242889	9.2e-10	408112	ebi-a-GCST90002388	rs374394447	C	TRUE	0.314829	Lymphocyte count
3	108294644	0.013592	0.002237	1.26e-09	524923	ebi-a-GCST90002316	rs374394447	C	TRUE	0.316292	Lymphocyte count
3	108292255	-0.385099	0.0120062	9.77e-226	31569	eqtl-a-ENSG00000198919	rs11929507	T	C	0.35525	ENSG00000198919
3	108307670	0.462555	0.0161967	2.2e-179	30606	eqtl-a-ENSG00000163507	rs11709183	G	T	0.150223	ENSG00000163507
3	108294375	-0.33559	0.0121991	1.35e-166	26892	eqtl-a-ENSG00000198919	rs12493337	G	A	0.344823	ENSG00000198919
3	108279216	-0.33362	0.0145431	1.85e-116	31568	eqtl-a-ENSG00000198919	rs2969903	T	C	0.20245	ENSG00000198919
3	108297389	0.221067	0.0139845	2.75e-56	31529	eqtl-a-ENSG00000163519	rs12497782	A	G	0.231637	ENSG00000163519
3	108307670	-0.212631	0.0165616	9.92e-38	31569	eqtl-a-ENSG00000198919	rs11709183	G	T	0.150223	ENSG00000198919
3	108292255	0.129235	0.0123884	1.77e-25	30606	eqtl-a-ENSG00000163507	rs11929507	T	C	0.35525	ENSG00000163507
3	108279216	-0.145923	0.0147608	4.79e-23	30605	eqtl-a-ENSG00000163507	rs2969903	T	C	0.20245	ENSG00000163507
3	108307670	-0.137871	0.0166176	1.07e-16	31529	eqtl-a-ENSG00000163519	rs11709183	G	T	0.150223	ENSG00000163519
3	108297389	-0.103362	0.0140809	2.12e-13	30606	eqtl-a-ENSG00000163507	rs12497782	A	G	0.231637	ENSG00000163507
3	108292255	-0.0158456	0.00221794	9e-13	408112	ebi-a-GCST90002406	rs11929507	T	C	0.372381	Reticulocyte fraction of red cells
3	108294375	-0.0155974	0.0022316	2.8e-12	408112	ebi-a-GCST90002406	rs12493337	G	A	0.36899	Reticulocyte fraction of red cells
3	108297389	0.0954052	0.0140849	1.26e-11	31569	eqtl-a-ENSG00000114446	rs12497782	A	G	0.231637	ENSG00000114446
3	108292255	-0.0833254	0.0124162	1.93e-11	31569	eqtl-a-ENSG00000196776	rs11929507	T	C	0.35525	ENSG00000196776
3	108292255	-0.0146966	0.00221339	3.1e-11	408112	ebi-a-GCST90002405	rs11929507	T	C	0.372367	Reticulocyte count
3	108294375	-0.014489	0.00222701	7.7e-11	408112	ebi-a-GCST90002405	rs12493337	G	A	0.368976	Reticulocyte count
3	108279216	0.00352261	0.00056073	3.7e-10	484598	ebi-a-GCST90038635	rs2969903	T	C	0.225604	Thyroid problem (not cancer)
3	108279216	0.00322608	0.000514644	4.8e-10	484598	ebi-a-GCST90038637	rs2969903	T	C	0.225604	Hypothyroidism or myxedema
3	108292255	-0.0127919	0.0020467	5.4e-10	520010	ebi-a-GCST90028993	rs11929507	T	C	0.372868	High light scatter reticulocyte count
3	108279216	0.0680557	0.0111324	1.18e-09	405357	ebi-a-GCST90013893	rs2969903	T	C	NA	Hypothyroidism or myxoedema (Firth correction)
3	108307670	0.016613	0.002732	1.23e-09	524923	ebi-a-GCST90002316	rs11709183	G	T	0.138854	Lymphocyte count
3	108307670	0.016613	0.002732	1.23e-09	523523	ieu-b-32	rs11709183	G	T	0.138854	lymphocyte cell count
3	108279216	0.06862	0.0112976	1.25e-09	405357	ebi-a-GCST90013943	rs2969903	T	C	NA	Hypothyroidism or myxoedema (SPA correction)
3	108307670	0.0181721	0.00306637	3.1e-09	408112	ebi-a-GCST90002388	rs11709183	G	T	0.138207	Lymphocyte count
3	108279216	0.00305146	0.000520574	4.1e-09	473703	ebi-a-GCST90029022	rs2969903	T	C	0.233682	Hypothyroidism
3	108279216	0.0627	0.0107	5.26e-09	305582	ebi-a-GCST90018990	rs2969903	T	C	0.147484	Medication use (thyroid preparations)
3	108292255	-0.0127913	0.00220179	6.3e-09	408112	ebi-a-GCST90002386	rs11929507	T	C	0.372467	High light scatter reticulocyte percentage of red cells
3	108279216	0.00300048	0.000522894	9.6e-09	462933	ukb-b-19732	rs2969903	T	C	0.23345	Non-cancer illness code, self-reported: hypothyroidism/myxoedema
3	108294610	-0.016348	0.0023807	6.6e-12	408112	ebi-a-GCST90002406	rs377259124	C	TRUE	0.33021	Reticulocyte fraction of red cells
3	108294610	-0.0150416	0.00237583	2.4e-10	408112	ebi-a-GCST90002405	rs377259124	C	TRUE	0.330205	Reticulocyte count
3	108294610	0.01331	0.002156	6.88e-10	524923	ebi-a-GCST90002316	rs377259124	C	TRUE	0.331539	Lymphocyte count
3	108294610	0.0143146	0.0023467	1.1e-09	408112	ebi-a-GCST90002388	rs377259124	C	TRUE	0.330268	Lymphocyte count
3	108294474	-0.0160153	0.00222488	6.1e-13	408112	ebi-a-GCST90002406	rs371763761	C	TRUE	0.373013	Reticulocyte fraction of red cells
3	108294474	-0.0150327	0.00222032	1.3e-11	408112	ebi-a-GCST90002405	rs371763761	C	TRUE	0.373003	Reticulocyte count
3	108294474	-0.0128075	0.00220869	6.7e-09	408112	ebi-a-GCST90002386	rs371763761	C	TRUE	0.373103	High light scatter reticulocyte percentage of red cells
3	108294580	-0.0173773	0.0024758	2.2e-12	408112	ebi-a-GCST90002406	rs372888203	C	TRUE	0.303248	Reticulocyte fraction of red cells
3	108294580	0.0158597	0.00244078	8.2e-11	408112	ebi-a-GCST90002388	rs372888203	C	TRUE	0.303283	Lymphocyte count
3	108294580	-0.0158878	0.00247072	1.3e-10	408112	ebi-a-GCST90002405	rs372888203	C	TRUE	0.303242	Reticulocyte count
3	108294580	0.014202	0.00224	2.38e-10	524923	ebi-a-GCST90002316	rs372888203	C	TRUE	0.305507	Lymphocyte count
3	108294580	0.0143385	0.00247998	7.4e-09	408112	ebi-a-GCST90002389	rs372888203	C	TRUE	0.303277	Lymphocyte percentage of white cells
3	108294580	-0.014123	0.00245792	9.1e-09	408112	ebi-a-GCST90002386	rs372888203	C	TRUE	0.303315	High light scatter reticulocyte percentage of red cells
3	108294512	-0.0160513	0.00226939	1.5e-12	408112	ebi-a-GCST90002406	rs370051852	C	TRUE	0.356335	Reticulocyte fraction of red cells
3	108294512	-0.0148484	0.00226473	5.5e-11	408112	ebi-a-GCST90002405	rs370051852	C	TRUE	0.35632	Reticulocyte count
3	108282542	0.606387	0.0118765	3.27340999999998e-310	31569	eqtl-a-ENSG00000198919	rs13094839	A	TRUE	0.305031	ENSG00000198919
3	108278077	0.336846	0.0116848	9.68e-183	31684	eqtl-a-ENSG00000198919	rs13069780	C	TRUE	0.429422	ENSG00000198919
3	108297284	0.428334	0.0301677	9.4e-46	28316	eqtl-a-ENSG00000198919	rs13078271	C	TRUE	0.0399725	ENSG00000198919
3	108273272	0.373307	0.048386	1.21e-14	17950	eqtl-a-ENSG00000198919	rs13071874	C	TRUE	0.015301	ENSG00000198919
3	108278077	0.0900239	0.012	6.3e-14	31684	eqtl-a-ENSG00000196776	rs13069780	C	TRUE	0.429422	ENSG00000196776
3	108297284	-0.209972	0.030331	4.43e-12	28276	eqtl-a-ENSG00000163519	rs13078271	C	TRUE	0.0399725	ENSG00000163519
3	108282542	0.0120619	0.0021547	3.4e-09	520010	ebi-a-GCST90028993	rs13094839	A	TRUE	0.303584	High light scatter reticulocyte count
3	108282542	-0.0751578	0.0129113	5.84e-09	31569	eqtl-a-ENSG00000114446	rs13094839	A	TRUE	0.305031	ENSG00000114446
3	108282542	0.0123659	0.00213563	7e-09	454757	ukb-b-6704	rs13094839	A	TRUE	0.30312	Arm fat mass (right)
3	108282542	0.00959047	0.00166358	8.2e-09	454789	ukb-b-12854	rs13094839	A	TRUE	0.303122	Arm fat percentage (right)
3	108294576	-0.0159417	0.00223193	9.2e-13	408112	ebi-a-GCST90002406	rs370634101	C	TRUE	0.370767	Reticulocyte fraction of red cells
3	108294576	-0.0148727	0.00222734	2.4e-11	408112	ebi-a-GCST90002405	rs370634101	C	TRUE	0.370753	Reticulocyte count
3	108294576	-0.0127959	0.00221569	7.7e-09	408112	ebi-a-GCST90002386	rs370634101	C	TRUE	0.370852	High light scatter reticulocyte percentage of red cells
3	108294576	-0.0159417	0.00223193	9.2e-13	408112	ebi-a-GCST90002406	rs370634101	C	TRUE	0.370767	Reticulocyte fraction of red cells
3	108294614	-0.0163435	0.00237869	6.4e-12	408112	ebi-a-GCST90002406	rs370781875	C	TRUE	0.328928	Reticulocyte fraction of red cells
3	108294576	-0.0148727	0.00222734	2.4e-11	408112	ebi-a-GCST90002405	rs370634101	C	TRUE	0.370753	Reticulocyte count
3	108294614	-0.0150639	0.00237382	2.2e-10	408112	ebi-a-GCST90002405	rs370781875	C	TRUE	0.328923	Reticulocyte count
3	108294614	0.013188	0.002154	9.46e-10	524923	ebi-a-GCST90002316	rs370781875	C	TRUE	0.330599	Lymphocyte count
3	108294614	0.0141618	0.00234476	1.5e-09	408112	ebi-a-GCST90002388	rs370781875	C	TRUE	0.328978	Lymphocyte count
3	108294576	-0.0127959	0.00221569	7.7e-09	408112	ebi-a-GCST90002386	rs370634101	C	TRUE	0.370852	High light scatter reticulocyte percentage of red cells
3	108302321	0.0405141	0.00616507	5.31e-11	7637	ukb-a-357	rs190567222	C	G	0.00156732	Underlying (primary) cause of death: ICD10: E85.4 Organ-limited amyloidosis
3	108294546	-0.294228	0.0119292	2.56e-134	25738	eqtl-a-ENSG00000198919	rs147448173	C	TRUE	0.393409	ENSG00000198919
3	108294546	-0.0857118	0.0121622	1.82e-12	25738	eqtl-a-ENSG00000196776	rs147448173	C	TRUE	0.393409	ENSG00000196776
3	108294546	-0.0155175	0.00224382	4.7e-12	408112	ebi-a-GCST90002406	rs147448173	C	TRUE	0.400141	Reticulocyte fraction of red cells
3	108294546	-0.0144598	0.0022392	1.1e-10	408112	ebi-a-GCST90002405	rs147448173	C	TRUE	0.400133	Reticulocyte count
3	108294409	0.0154567	0.00223768	4.9e-12	408112	ebi-a-GCST90002406	rs201752020	A	G	0.601684	Reticulocyte fraction of red cells
3	108294443	0.0158859	0.00232252	7.9e-12	408112	ebi-a-GCST90002406	rs202164224	A	G	0.499427	Reticulocyte fraction of red cells
3	108294409	0.0144169	0.00223307	1.1e-10	408112	ebi-a-GCST90002405	rs201752020	A	G	0.601699	Reticulocyte count
3	108294443	0.0149681	0.00231777	1.1e-10	408112	ebi-a-GCST90002405	rs202164224	A	G	0.499436	Reticulocyte count
3	108294409	0.0128288	0.00222149	7.7e-09	408112	ebi-a-GCST90002386	rs201752020	A	G	0.601577	High light scatter reticulocyte percentage of red cells
