# Supplementary material for: Emerging roles of the cancerous inhibitor of protein phosphatase 2A (CIP2A) in ovarian cancer
Source: Sci Rep. 2025 Jul 1;15:22382. doi: 10.1038/s41598-025-05013-0 (PMC12214521; doi:10.1038/s41598-025-05013-0)
Supplement: Supplementary file 3 — Supplementary Material 3 [file 41598_2025_5013_MOESM3_ESM.xlsx]

## Sheet: PEO1 cvtx_diffexpr-genetable-da
gene_name	gene_title	chr
CXCL8	C-X-C motif chemokine ligand 8	4
HMOX1	heme oxygenase 1	22
HSPA6	heat shock protein family A (Hsp70) member 6	1
ESM1	endothelial cell specific molecule 1	5
CDKN1A	cyclin dependent kinase inhibitor 1A	6
KCNH3	potassium voltage-gated channel subfamily H member...	12
RARRES1	retinoic acid receptor responder 1	3
DUSP5	dual specificity phosphatase 5	10
TTLL7	tubulin tyrosine ligase like 7	1
CDH6	cadherin 6	5
HBEGF	heparin binding EGF like growth factor	5
RP11-116G8.5
ATF3	activating transcription factor 3	1
KRT4	keratin 4	12
TXNRD1	thioredoxin reductase 1	12
HSPA1A	heat shock protein family A (Hsp70) member 1A	6
HSPA1B	heat shock protein family A (Hsp70) member 1B	6
PPP1R15A	protein phosphatase 1 regulatory subunit 15A	19
KRT15	keratin 15	17
ITGA2	integrin subunit alpha 2	5
CRABP2	cellular retinoic acid binding protein 2	1
RP11-360L9.8
FBXL16	F-box and leucine rich repeat protein 16	16
PTX3	pentraxin 3	3
MMP1	matrix metallopeptidase 1	11
SLC7A11	solute carrier family 7 member 11	4
SQSTM1	sequestosome 1	5
IGFBP3	insulin like growth factor binding protein 3	7
PLXNA3	plexin A3	X
ABCA4	ATP binding cassette subfamily A member 4	1
DUSP1	dual specificity phosphatase 1	5
DNAJB9	DnaJ heat shock protein family (Hsp40) member B9	7
PI3	peptidase inhibitor 3	20
KRT5	keratin 5	12
NDRG1	N-myc downstream regulated 1	8
AC058791.1
CLDN1	claudin 1	3
MAFF	MAF bZIP transcription factor F	22
PKDCC	protein kinase domain containing, cytoplasmic	2
HSPB8	heat shock protein family B (small) member 8	12
FOSL1	FOS like 1, AP-1 transcription factor subunit	11
PLAU	plasminogen activator, urokinase	10
INHBB	inhibin subunit beta B	2
ICAM1	intercellular adhesion molecule 1	19
CALML3	calmodulin like 3	10
TMEM238	transmembrane protein 238	19
TNF	tumor necrosis factor	6
C3orf52	chromosome 3 open reading frame 52	3
ZBTB43	zinc finger and BTB domain containing 43	9
ABHD4	abhydrolase domain containing 4, N-acyl phospholip...	14
GFPT2	glutamine-fructose-6-phosphate transaminase 2	5
OBP2B	odorant binding protein 2B	9
IRX3	iroquois homeobox 3	16
ERRFI1	ERBB receptor feedback inhibitor 1	1
AREG	amphiregulin	4
DIRAS3	DIRAS family GTPase 3	1
UPP1	uridine phosphorylase 1	7
BGN	biglycan	X
ST3GAL1	ST3 beta-galactoside alpha-2,3-sialyltransferase 1	8
KLK7	kallikrein related peptidase 7	19
MICB	MHC class I polypeptide-related sequence B	6
TRPV3	transient receptor potential cation channel subfam...	17
CYP24A1	cytochrome P450 family 24 subfamily A member 1	20
TNFAIP3	TNF alpha induced protein 3	6
PLAUR	plasminogen activator, urokinase receptor	19
TFPI2	tissue factor pathway inhibitor 2	7
GABARAPL1	GABA type A receptor associated protein like 1	12
THBD	thrombomodulin	20
CAPS	calcyphosine	19
CTXN1	cortexin 1	19
DDIT3	DNA damage inducible transcript 3	12
ABL2	ABL proto-oncogene 2, non-receptor tyrosine kinase	1
CAV1	caveolin 1	7
RASSF8	Ras association domain family member 8	12
OLFML3	olfactomedin like 3	1
CHD3	chromodomain helicase DNA binding protein 3	17
HERPUD1	homocysteine inducible ER protein with ubiquitin l...	16
FBP1	fructose-bisphosphatase 1	9
TCIRG1	T cell immune regulator 1, ATPase H+ transporting ...	11
GCLC	glutamate-cysteine ligase catalytic subunit	6
SEMA7A	semaphorin 7A (John Milton Hagen blood group)	15
MFSD3	major facilitator superfamily domain containing 3	8
CACNG4	calcium voltage-gated channel auxiliary subunit ga...	17
CLU	clusterin	8
ME3	malic enzyme 3	11
ARL4C	ADP ribosylation factor like GTPase 4C	2
HIVEP2	HIVEP zinc finger 2	6
S100A2	S100 calcium binding protein A2	1
HMGA2	high mobility group AT-hook 2	12
LAMB3	laminin subunit beta 3	1
CAVIN2	caveolae associated protein 2	2
DUSP6	dual specificity phosphatase 6	12
MAFG	MAF bZIP transcription factor G	17
KLHL21	kelch like family member 21	1
DNAJB4	DnaJ heat shock protein family (Hsp40) member B4	1
SLC4A11	solute carrier family 4 member 11	20
KLK10	kallikrein related peptidase 10	19
S100A1	S100 calcium binding protein A1	1
PPIF	peptidylprolyl isomerase F	10
BCAM	basal cell adhesion molecule (Lutheran blood group...	19
CRIP1	cysteine rich protein 1	14
GCLM	glutamate-cysteine ligase modifier subunit	1
CRIP2	cysteine rich protein 2	14
RNF208	ring finger protein 208	9
ZC3H12C	zinc finger CCCH-type containing 12C	11
OSTM1	osteoclastogenesis associated transmembrane protei...	6
CCDC80	coiled-coil domain containing 80	3
UBC	ubiquitin C	12
MAL	mal, T cell differentiation protein	2
CXCL1	C-X-C motif chemokine ligand 1	4
SCNN1A	sodium channel epithelial 1 subunit alpha	12
RAMP1	receptor activity modifying protein 1	2
HSPH1	heat shock protein family H (Hsp110) member 1	13
SLC39A14	solute carrier family 39 member 14	8
MAST4	microtubule associated serine/threonine kinase fam...	5
PIGQ	phosphatidylinositol glycan anchor biosynthesis cl...	16
SLCO4A1	solute carrier organic anion transporter family me...	20
SPSB1	splA/ryanodine receptor domain and SOCS box contai...	1
HSPA13	heat shock protein family A (Hsp70) member 13	21
UNC93B1	unc-93 homolog B1, TLR signaling regulator	11
CLDN4	claudin 4	7
GSK3B	glycogen synthase kinase 3 beta	3
ANPEP	alanyl aminopeptidase, membrane	15
CHORDC1	cysteine and histidine rich domain containing 1	11
UCP2	uncoupling protein 2	11
ZNF165	zinc finger protein 165	6
TNFRSF10A	TNF receptor superfamily member 10a	8
HSPA5	heat shock protein family A (Hsp70) member 5	9
DNAJB1	DnaJ heat shock protein family (Hsp40) member B1	19
SERPINB5	serpin family B member 5	18
MDGA1	MAM domain containing glycosylphosphatidylinositol...	6
CDCP1	CUB domain containing protein 1	3
UPK3B	uroplakin 3B	7
OBSL1	obscurin like cytoskeletal adaptor 1	2
MSLN	mesothelin	16
TNFRSF10B	TNF receptor superfamily member 10b	8
TMEM265	transmembrane protein 265	16
CSDC2	cold shock domain containing C2	22
SECTM1	secreted and transmembrane 1	17
STX3	syntaxin 3	11
KRT19	keratin 19	17
SEL1L3	SEL1L family member 3	4
CD55	CD55 molecule (Cromer blood group)	1
NFKBIA	NFKB inhibitor alpha	14
RIN1	Ras and Rab interactor 1	11
SORCS2	sortilin related VPS10 domain containing receptor ...	4
ETV5	ETS variant transcription factor 5	3
AOPEP	aminopeptidase O (putative)	9
RIOK2	RIO kinase 2	5
ALDH3B1	aldehyde dehydrogenase 3 family member B1	11
MYL9	myosin light chain 9	20
PHLDA1	pleckstrin homology like domain family A member 1	12
IL23A	interleukin 23 subunit alpha	12
BCL3	BCL3 transcription coactivator	19
UPK1B	uroplakin 1B	3
FTLP3	ferritin light chain pseudogene 3
PMAIP1	phorbol-12-myristate-13-acetate-induced protein 1	18
DCBLD2	discoidin, CUB and LCCL domain containing 2	3
ADIRF	adipogenesis regulatory factor	10
PPP1R14B-AS1	PPP1R14B antisense RNA 1	11
SELENOK	selenoprotein K	3
NFATC4	nuclear factor of activated T cells 4	14
BAG3	BAG cochaperone 3	10
CAVIN3	caveolae associated protein 3	11
VWA1	von Willebrand factor A domain containing 1	1
UAP1	UDP-N-acetylglucosamine pyrophosphorylase 1	1
SOD2	superoxide dismutase 2	6
SPAG9	sperm associated antigen 9	17
NFKB2	nuclear factor kappa B subunit 2	10
DOK7	docking protein 7	4
SELENOS	selenoprotein S	15
KLK8	kallikrein related peptidase 8	19
P4HA2	prolyl 4-hydroxylase subunit alpha 2	5
MAPK6	mitogen-activated protein kinase 6	15
FAM107A	family with sequence similarity 107 member A	3
LRFN4	leucine rich repeat and fibronectin type III domai...	11
B3GNT5	UDP-GlcNAc:betaGal beta-1,3-N-acetylglucosaminyltr...	3
FTL	ferritin light chain	19
ME1	malic enzyme 1	6
COQ10B	coenzyme Q10B	2
SLC39A4	solute carrier family 39 member 4	8
LARP4	La ribonucleoprotein 4	12
TMEM39A	transmembrane protein 39A	3
ST6GALNAC5	ST6 N-acetylgalactosaminide alpha-2,6-sialyltransf...	1
CXXC5	CXXC finger protein 5	5
GAS6	growth arrest specific 6	13
TAF13	TATA-box binding protein associated factor 13	1
GOLT1B	golgi transport 1B	12
SELENOW	selenoprotein W	19
DNAJB11	DnaJ heat shock protein family (Hsp40) member B11	3
STAC	SH3 and cysteine rich domain	3
GFPT1	glutamine--fructose-6-phosphate transaminase 1	2
SEC11C	SEC11 homolog C, signal peptidase complex subunit	18
IGFBP6	insulin like growth factor binding protein 6	12
SLC25A1	solute carrier family 25 member 1	22
THY1	Thy-1 cell surface antigen	11
PYCARD	PYD and CARD domain containing	16
DHRS2	dehydrogenase/reductase 2	14
DUSP3	dual specificity phosphatase 3	17
SDC4	syndecan 4	20
CALU	calumenin	7
NFIX	nuclear factor I X	19
IFRD1	interferon related developmental regulator 1	7
TRAPPC6A	trafficking protein particle complex subunit 6A	19
DHRS3	dehydrogenase/reductase 3	1
HSP90AA1	heat shock protein 90 alpha family class A member ...	14
TVP23B	trans-golgi network vesicle protein 23 homolog B	17
LAMB2	laminin subunit beta 2	3
CTB-50E14.5
ACY1	aminoacylase 1	3
DEDD2	death effector domain containing 2	19
TMEM129	transmembrane protein 129, E3 ubiquitin ligase	4
SNCG	synuclein gamma	10
RABGGTB	Rab geranylgeranyltransferase subunit beta	1
NAMPT	nicotinamide phosphoribosyltransferase	7
PTS	6-pyruvoyltetrahydropterin synthase	11
SLC25A10	solute carrier family 25 member 10	17
H2AJ	H2A.J histone	12
HYOU1	hypoxia up-regulated 1	11
OVOL2	ovo like zinc finger 2	20
CLDND1	claudin domain containing 1	3
KLK5	kallikrein related peptidase 5	19
ANXA5	annexin A5	4
BTG3	BTG anti-proliferation factor 3	21
S100A6	S100 calcium binding protein A6	1
DNAJB6P1	DNAJB6 pseudogene 1
TESMIN	testis expressed metallothionein like protein	11
PBX1	PBX homeobox 1	1
RBP1	retinol binding protein 1	3
HSPA8	heat shock protein family A (Hsp70) member 8	11
GLA	galactosidase alpha	X
YWHAG	tyrosine 3-monooxygenase/tryptophan 5-monooxygenas...	7
BCAR3	BCAR3 adaptor protein, NSP family member	1
RRAGC	Ras related GTP binding C	1
CHMP2B	charged multivesicular body protein 2B	3
NAMPTP1	nicotinamide phosphoribosyltransferase pseudogene ...
PHLDB1	pleckstrin homology like domain family B member 1	11
RAB21	RAB21, member RAS oncogene family	12
GPX1P1	glutathione peroxidase pseudogene 1
TWF1	twinfilin actin binding protein 1	12
INHBA	inhibin subunit beta A	7
CYB5R1	cytochrome b5 reductase 1	1
MTHFD2	methylenetetrahydrofolate dehydrogenase (NADP+ dep...	2
TMED5	transmembrane p24 trafficking protein 5	1
ZFAND5	zinc finger AN1-type containing 5	9
PRNP	prion protein	20
TP53	tumor protein p53	17
KLK6	kallikrein related peptidase 6	19
SSR3	signal sequence receptor subunit 3	3
KCNN4	potassium calcium-activated channel subfamily N me...	19
SRXN1	sulfiredoxin 1	20
DNAJA1	DnaJ heat shock protein family (Hsp40) member A1	9
TKFC	triokinase and FMN cyclase	11
JMJD6	jumonji domain containing 6, arginine demethylase ...	17
LRP12	LDL receptor related protein 12	8
MMP24OS	MMP24 opposite strand	20
UGDH	UDP-glucose 6-dehydrogenase	4
IGFBP4	insulin like growth factor binding protein 4	17
SCAND1	SCAN domain containing 1	20
KLF6	Kruppel like factor 6	10
TWF1P1	twinfilin 1 pseudogene 1
DYNC2I2	dynein 2 intermediate chain 2	9
SRP19	signal recognition particle 19	5
ACSF2	acyl-CoA synthetase family member 2	17
ARHGEF2	Rho/Rac guanine nucleotide exchange factor 2	1
PITX1	paired like homeodomain 1	5
DNAJB6	DnaJ heat shock protein family (Hsp40) member B6	7
STK16	serine/threonine kinase 16	2
HSPB1	heat shock protein family B (small) member 1	7
AGRN	agrin	1
KPNA4	karyopherin subunit alpha 4	3
NDUFAF4	NADH:ubiquinone oxidoreductase complex assembly fa...	6
ECI1	enoyl-CoA delta isomerase 1	16
PSMD14	proteasome 26S subunit, non-ATPase 14	2
SLC25A32	solute carrier family 25 member 32	8
NME3	NME/NM23 nucleoside diphosphate kinase 3	16
THOC6	THO complex 6	16
EPS8L1	EPS8 like 1	19
ARL8B	ADP ribosylation factor like GTPase 8B	3
AKIRIN1	akirin 1	1
RP11-446E9.1
EIF3J	eukaryotic translation initiation factor 3 subunit...	15
KAZN	kazrin, periplakin interacting protein	1
CLDN3	claudin 3	7
ARF4	ADP ribosylation factor 4	3
TSPO	translocator protein	22
TCEAL9	transcription elongation factor A like 9	X
RABL6	RAB, member RAS oncogene family like 6	9
PLEKHB2	pleckstrin homology domain containing B2	2
CLEC4O
MAP4K4	mitogen-activated protein kinase kinase kinase kin...	2
ATXN10	ataxin 10	22
GPX1	glutathione peroxidase 1	3
MT1F	metallothionein 1F	16
TM7SF2	transmembrane 7 superfamily member 2	11
PSMD12	proteasome 26S subunit, non-ATPase 12	17
RAB18	RAB18, member RAS oncogene family	10
APRT	adenine phosphoribosyltransferase	16
LRRC61	leucine rich repeat containing 61	7
HCFC1R1	host cell factor C1 regulator 1	16
CHCHD10	coiled-coil-helix-coiled-coil-helix domain contain...	22
TMEM139	transmembrane protein 139	7
PSMC6	proteasome 26S subunit, ATPase 6	14
SETD1A	SET domain containing 1A, histone lysine methyltra...	16
TNIP1	TNFAIP3 interacting protein 1	5
CTSD	cathepsin D	11
ARCN1	archain 1	11
DNPH1	2'-deoxynucleoside 5'-phosphate N-hydrolase 1	6
CALHM2	calcium homeostasis modulator family member 2	10
ID2	inhibitor of DNA binding 2	2
PAIP2	poly(A) binding protein interacting protein 2	5
TSPAN15	tetraspanin 15	10
HSPA4	heat shock protein family A (Hsp70) member 4	5
PLXNB2	plexin B2	22
PSMD6	proteasome 26S subunit, non-ATPase 6	3
TXNL1	thioredoxin like 1	18
CCDC9B	coiled-coil domain containing 9B	15
RNPEPL1	arginyl aminopeptidase like 1	2
SERINC2	serine incorporator 2	1
SEMA3F	semaphorin 3F	3
CYSTM1	cysteine rich transmembrane module containing 1	5
WBP2	WW domain binding protein 2	17
MZT2B	mitotic spindle organizing protein 2B	2
USP14	ubiquitin specific peptidase 14	18
EMC7	ER membrane protein complex subunit 7	15
FXR1	FMR1 autosomal homolog 1	3
COPS2	COP9 signalosome subunit 2	15
PNP	purine nucleoside phosphorylase	14
DDX21	DExD-box helicase 21	10
VPS28	VPS28 subunit of ESCRT-I	8
TM4SF1	transmembrane 4 L six family member 1	3
UBA2	ubiquitin like modifier activating enzyme 2	19
UBB	ubiquitin B	17
ECH1	enoyl-CoA hydratase 1	19
ANAPC15	anaphase promoting complex subunit 15	11
RTL8A	retrotransposon Gag like 8A	X
C19orf33	chromosome 19 open reading frame 33	19
ID1	inhibitor of DNA binding 1, HLH protein	20
NCOR2	nuclear receptor corepressor 2	12
RRAS	RAS related	19
PRDX5	peroxiredoxin 5	11
PSMC1P1	proteasome 26S subunit, ATPase 1 pseudogene 1
HIGD2A	HIG1 hypoxia inducible domain family member 2A	5
TFG	trafficking from ER to golgi regulator	3
RBBP8	RB binding protein 8, endonuclease	18
CAPN1	calpain 1	11
STRAP	serine/threonine kinase receptor associated protei...	12
AP003419.11
MGST1	microsomal glutathione S-transferase 1	12
CCT2	chaperonin containing TCP1 subunit 2	12
REPIN1	replication initiator 1	7
CDV3	CDV3 homolog	3
CAPG	capping actin protein, gelsolin like	2
DDT	D-dopachrome tautomerase	22
GRHPR	glyoxylate and hydroxypyruvate reductase	9
S100A13	S100 calcium binding protein A13	1
TPD52L1	TPD52 like 1	6
MZT2A	mitotic spindle organizing protein 2A	2
SIGMAR1	sigma non-opioid intracellular receptor 1	9
EIF1	eukaryotic translation initiation factor 1	17
TXN	thioredoxin	9
RPL5	ribosomal protein L5	1
RAB34	RAB34, member RAS oncogene family	17
ATP6V0B	ATPase H+ transporting V0 subunit b	1
CD63	CD63 molecule	12
ACTB	actin beta	7
ITPK1	inositol-tetrakisphosphate 1-kinase	14
PPP1R14BP3	protein phosphatase 1 regulatory inhibitor subunit...
BLOC1S1	biogenesis of lysosomal organelles complex 1 subun...	12
ALDH1A3	aldehyde dehydrogenase 1 family member A3	15
FIBP	FGF1 intracellular binding protein	11
TCP1	t-complex 1	6
SLC7A5	solute carrier family 7 member 5	16
ATRAID	all-trans retinoic acid induced differentiation fa...	2
TACSTD2	tumor associated calcium signal transducer 2	1
LCN2	lipocalin 2	9
MYL6B	myosin light chain 6B	12
SPOCK2	SPARC (osteonectin), cwcv and kazal like domains p...	10
SUMO3	small ubiquitin like modifier 3	21
POLD4	DNA polymerase delta 4, accessory subunit	11
CTB-63M22.1
FLNA	filamin A	X
FHL2	four and a half LIM domains 2	2
IMPDH2	inosine monophosphate dehydrogenase 2	3
KRT8	keratin 8	12
NUMA1	nuclear mitotic apparatus protein 1	11
HDGF	heparin binding growth factor	1
AP2M1	adaptor related protein complex 2 subunit mu 1	3
GTF2I	general transcription factor IIi	7
SLC25A3	solute carrier family 25 member 3	12
ACTG1	actin gamma 1	17
RPL10P9	ribosomal protein L10 pseudogene 9
