# Supplementary material for: Emerging roles of the cancerous inhibitor of protein phosphatase 2A (CIP2A) in ovarian cancer
Source: Sci Rep. 2025 Jul 1;15:22382. doi: 10.1038/s41598-025-05013-0 (PMC12214521; doi:10.1038/s41598-025-05013-0)
Supplement: Supplementary file 4 — Supplementary Material 4 [file 41598_2025_5013_MOESM4_ESM.xlsx]

## Sheet: PEO4 cvstx diffexpr-genetable-d
gene_name	gene_title	chr
SPP1	secreted phosphoprotein 1	4
CXCL8	C-X-C motif chemokine ligand 8	4
SLC4A11	solute carrier family 4 member 11	20
AKR1C1	aldo-keto reductase family 1 member C1	10
PI3	peptidase inhibitor 3	20
ESM1	endothelial cell specific molecule 1	5
UPK1B	uroplakin 1B	3
SLC7A11	solute carrier family 7 member 11	4
TM4SF19	transmembrane 4 L six family member 19	3
LA16c-335H7.2
UPK3B	uroplakin 3B	7
GJA5	gap junction protein alpha 5	1
ARL4C	ADP ribosylation factor like GTPase 4C	2
MMP3	matrix metallopeptidase 3	11
RSPO3	R-spondin 3	6
THY1	Thy-1 cell surface antigen	11
HMOX1	heme oxygenase 1	22
CHMP1B-AS1	CHMP1B antisense RNA 1
LUCAT1	lung cancer associated transcript 1	5
DEPTOR	DEP domain containing MTOR interacting protein	8
KLK7	kallikrein related peptidase 7	19
FAM107A	family with sequence similarity 107 member A	3
MMP1	matrix metallopeptidase 1	11
ADORA1	adenosine A1 receptor	1
CAPS	calcyphosine	19
FAM43A	family with sequence similarity 43 member A	3
WNT11	Wnt family member 11	11
KRT4	keratin 4	12
RP11-481A20.11
RP11-344B5.2
OLFML3	olfactomedin like 3	1
NAV3	neuron navigator 3	12
RAMP1	receptor activity modifying protein 1	2
ANKRD2	ankyrin repeat domain 2	10
SCG5	secretogranin V	15
KLHL14	kelch like family member 14	18
AQP5	aquaporin 5	12
WFDC21P	WAP four-disulfide core domain 21, pseudogene	17
NMRAL2P	NmrA like redox sensor 2, pseudogene	3
CXXC5	CXXC finger protein 5	5
DOK7	docking protein 7	4
WNT10A	Wnt family member 10A	2
TNS4	tensin 4	17
ADGRF1	adhesion G protein-coupled receptor F1	6
NCCRP1	NCCRP1, F-box associated domain containing	19
BCAM	basal cell adhesion molecule (Lutheran blood group...	19
TXNRD1	thioredoxin reductase 1	12
CLIC5	chloride intracellular channel 5	6
SMIM1	small integral membrane protein 1 (Vel blood group...	1
TM7SF2	transmembrane 7 superfamily member 2	11
RP11-379B18.7
LOXL4	lysyl oxidase like 4	10
BMF	Bcl2 modifying factor	15
PLAT	plasminogen activator, tissue type	8
ZBED2	zinc finger BED-type containing 2	3
LINC01444	long intergenic non-protein coding RNA 1444	18
SCARA3	scavenger receptor class A member 3	8
P2RY2	purinergic receptor P2Y2	11
ITGA2	integrin subunit alpha 2	5
MMEL1	membrane metalloendopeptidase like 1	1
RAPGEF3	Rap guanine nucleotide exchange factor 3	12
TNS3	tensin 3	7
LINC01127	long intergenic non-protein coding RNA 1127	2
LIME1	Lck interacting transmembrane adaptor 1	20
SCNN1A	sodium channel epithelial 1 subunit alpha	12
RP11-629N8.5
GAS6	growth arrest specific 6	13
SCARNA13	small Cajal body-specific RNA 13	14
IGFBP4	insulin like growth factor binding protein 4	17
THY1-AS1	THY1 antisense RNA 1
VSTM2L	V-set and transmembrane domain containing 2 like	20
GPRC5C	G protein-coupled receptor class C group 5 member ...	17
SMAD6	SMAD family member 6	15
SYT8	synaptotagmin 8	11
RIN1	Ras and Rab interactor 1	11
TGM1	transglutaminase 1	14
IL6R	interleukin 6 receptor	1
FAM20C	FAM20C golgi associated secretory pathway kinase	7
TP53I11	tumor protein p53 inducible protein 11	11
ATP6V1B1	ATPase H+ transporting V1 subunit B1	2
SPAAR	small regulatory polypeptide of amino acid respons...	9
SPARC	secreted protein acidic and cysteine rich	5
PROM2	prominin 2	2
KRT19	keratin 19	17
KLF6	Kruppel like factor 6	10
IRF2BPL	interferon regulatory factor 2 binding protein lik...	14
THRSP	thyroid hormone responsive	11
CACNG4	calcium voltage-gated channel auxiliary subunit ga...	17
MEIS1	Meis homeobox 1	2
VASN	vasorin	16
PDZK1	PDZ domain containing 1	1
LAMA5	laminin subunit alpha 5	20
EMX2OS	EMX2 opposite strand/antisense RNA	10
KYNU	kynureninase	2
KLK5	kallikrein related peptidase 5	19
CRIP1	cysteine rich protein 1	14
WNT6	Wnt family member 6	2
GK4P	glycerol kinase 4 pseudogene
LFNG	LFNG O-fucosylpeptide 3-beta-N-acetylglucosaminylt...	7
Metazoa_SRP.29
PTGIS	prostaglandin I2 synthase	20
PKDCC	protein kinase domain containing, cytoplasmic	2
ADAMTS9	ADAM metallopeptidase with thrombospondin type 1 m...	3
CTD-3099C6.13
SEMA3F	semaphorin 3F	3
MAL	mal, T cell differentiation protein	2
RP11-56B16.4
HOXB3	homeobox B3	17
OBP2B	odorant binding protein 2B	9
TRPV3	transient receptor potential cation channel subfam...	17
MAP2K6	mitogen-activated protein kinase kinase 6	17
CYSRT1	cysteine rich tail 1	9
SECTM1	secreted and transmembrane 1	17
RP11-254F7.3
LRRC45	leucine rich repeat containing 45	17
NCF2	neutrophil cytosolic factor 2	1
AFF3	AF4/FMR2 family member 3	2
CTC-444N24.7
ITGB6	integrin subunit beta 6	2
PPIF	peptidylprolyl isomerase F	10
VSIR	V-set immunoregulatory receptor	10
RP11-572M14.1
AC110619.2
RN7SL2	RNA component of signal recognition particle 7SL2	14
KCNF1	potassium voltage-gated channel modifier subfamily...	2
CDKN1A	cyclin dependent kinase inhibitor 1A	6
PLEKHS1	pleckstrin homology domain containing S1	10
CLIC3	chloride intracellular channel 3	9
RSAD2	radical S-adenosyl methionine domain containing 2	2
MLLT11	MLLT11 transcription factor 7 cofactor	1
DHRS3	dehydrogenase/reductase 3	1
ARHGDIB	Rho GDP dissociation inhibitor beta	12
ADRA1B	adrenoceptor alpha 1B	5
KIF6	kinesin family member 6	6
RP11-474G23.2
RP4-583P15.14
KIF1A	kinesin family member 1A	2
FBN1	fibrillin 1	15
RN7SL1	RNA component of signal recognition particle 7SL1	14
GPX1P1	glutathione peroxidase pseudogene 1
KRT15	keratin 15	17
GCHFR	GTP cyclohydrolase I feedback regulator	15
CRABP2	cellular retinoic acid binding protein 2	1
RP11-338N10.3
SLC49A3	solute carrier family 49 member 3	4
RCOR2	REST corepressor 2	11
TMPRSS4	transmembrane serine protease 4	11
CDH6	cadherin 6	5
MXRA8	matrix remodeling associated 8	1
RP11-400K9.4
IFI44L	interferon induced protein 44 like	1
MFSD3	major facilitator superfamily domain containing 3	8
SORL1	sortilin related receptor 1	11
KAZN	kazrin, periplakin interacting protein	1
LTC4S	leukotriene C4 synthase	5
PNOC	prepronociceptin	8
TCIRG1	T cell immune regulator 1, ATPase H+ transporting ...	11
NOXO1	NADPH oxidase organizer 1	16
TMEM100	transmembrane protein 100	17
MX1	MX dynamin like GTPase 1	21
S100A4	S100 calcium binding protein A4	1
CRB2	crumbs cell polarity complex component 2	9
KRT81	keratin 81	12
TRPM8	transient receptor potential cation channel subfam...	2
FNDC10	fibronectin type III domain containing 10	1
JDP2	Jun dimerization protein 2	14
UNC5A	unc-5 netrin receptor A	5
KISS1	KiSS-1 metastasis suppressor	1
CRIP2	cysteine rich protein 2	14
CLDN9	claudin 9	16
CELSR2	cadherin EGF LAG seven-pass G-type receptor 2	1
C3orf52	chromosome 3 open reading frame 52	3
THEM6	thioesterase superfamily member 6	8
IFI44	interferon induced protein 44	1
KLK6	kallikrein related peptidase 6	19
HLX	H2.0 like homeobox	1
NXNL2	nucleoredoxin like 2	9
LINC01564	long intergenic non-protein coding RNA 1564	6
TNNI2	troponin I2, fast skeletal type	11
SULF2	sulfatase 2	20
ATOH8	atonal bHLH transcription factor 8	2
MSLN	mesothelin	16
PIPOX	pipecolic acid and sarcosine oxidase	17
ADAMTS1	ADAM metallopeptidase with thrombospondin type 1 m...	21
RP11-318E3.9
TMEM238	transmembrane protein 238	19
RP11-1260E13.1
RARRES2	retinoic acid receptor responder 2	7
CRACR2B	calcium release activated channel regulator 2B	11
CITED4	Cbp/p300 interacting transactivator with Glu/Asp r...	1
RP11-489M13.4
TMEM135	transmembrane protein 135	11
FAHD2P1	fumarylacetoacetate hydrolase domain containing 2 ...
DBP	D-box binding PAR bZIP transcription factor	19
EDN2	endothelin 2	1
COL6A3	collagen type VI alpha 3 chain	2
MAP1B	microtubule associated protein 1B	5
RP11-108M9.4
SYT12	synaptotagmin 12	11
AC068580.7
TSPAN1	tetraspanin 1	1
Metazoa_SRP.59
ASPH	aspartate beta-hydroxylase	8
SPOCK2	SPARC (osteonectin), cwcv and kazal like domains p...	10
IRAK2	interleukin 1 receptor associated kinase 2	3
HDAC9	histone deacetylase 9	7
GPX1	glutathione peroxidase 1	3
RDH5	retinol dehydrogenase 5	12
CCL3	C-C motif chemokine ligand 3	17
LTB	lymphotoxin beta	6
LINC01711	long intergenic non-protein coding RNA 1711	20
VIM	vimentin	10
TM4SF19-AS1	TM4SF19 antisense RNA 1	3
PCDH1	protocadherin 1	5
ANGPTL2	angiopoietin like 2	9
TNS1	tensin 1	2
MYL9	myosin light chain 9	20
IER5L	immediate early response 5 like	9
GK	glycerol kinase	X
B3GNT7	UDP-GlcNAc:betaGal beta-1,3-N-acetylglucosaminyltr...	2
SUSD2	sushi domain containing 2	22
SLC48A1	solute carrier family 48 member 1	12
SOD2	superoxide dismutase 2	6
DYNC2I2	dynein 2 intermediate chain 2	9
HOXB4	homeobox B4	17
DUSP5-DT	DUSP5 divergent transcript
GAMT	guanidinoacetate N-methyltransferase	19
NUDT8	nudix hydrolase 8	11
SUSD3	sushi domain containing 3	9
PLXDC2	plexin domain containing 2	10
KRT8P10	keratin 8 pseudogene 10
GAL3ST2	galactose-3-O-sulfotransferase 2	2
FAM222A-AS1	FAM222A antisense RNA 1	12
FZD2	frizzled class receptor 2	17
METTL7A	methyltransferase like 7A	12
KLHL21	kelch like family member 21	1
SLC39A4	solute carrier family 39 member 4	8
RN7SK	RNA component of 7SK nuclear ribonucleoprotein	6
KCNN4	potassium calcium-activated channel subfamily N me...	19
KCNJ4	potassium inwardly rectifying channel subfamily J ...	22
MSLNL	mesothelin like
CYP1A1	cytochrome P450 family 1 subfamily A member 1	15
TSPAN18	tetraspanin 18	11
MMP2	matrix metallopeptidase 2	16
S100A1	S100 calcium binding protein A1	1
FGFBP1	fibroblast growth factor binding protein 1	4
SYT13	synaptotagmin 13	11
PMAIP1	phorbol-12-myristate-13-acetate-induced protein 1	18
GRAMD2A	GRAM domain containing 2A	15
RP11-521B24.5
ELN	elastin	7
RPLP0P2	ribosomal protein lateral stalk subunit P0 pseudog...	11
ASDURF	ASNSD1 upstream open reading frame	2
DUSP5	dual specificity phosphatase 5	10
HES6	hes family bHLH transcription factor 6	2
BGN	biglycan	X
FDXR	ferredoxin reductase	17
CLDN1	claudin 1	3
GREB1	growth regulating estrogen receptor binding 1	2
SLC25A10	solute carrier family 25 member 10	17
PCOLCE	procollagen C-endopeptidase enhancer	7
RNF208	ring finger protein 208	9
RECQL4	RecQ like helicase 4	8
VGLL1	vestigial like family member 1	X
GCLM	glutamate-cysteine ligase modifier subunit	1
AGFG2	ArfGAP with FG repeats 2	7
MALL	mal, T cell differentiation protein like	2
SEL1L3	SEL1L family member 3	4
RNF224	ring finger protein 224	9
CD55	CD55 molecule (Cromer blood group)	1
TLL2	tolloid like 2	10
EFHD1	EF-hand domain family member D1	2
AC114730.3
FAM83B	family with sequence similarity 83 member B	6
CSF2	colony stimulating factor 2	5
ZNF460	zinc finger protein 460	19
PBX1	PBX homeobox 1	1
PIK3R1	phosphoinositide-3-kinase regulatory subunit 1	5
OBSL1	obscurin like cytoskeletal adaptor 1	2
NME3	NME/NM23 nucleoside diphosphate kinase 3	16
RASSF8	Ras association domain family member 8	12
KLK10	kallikrein related peptidase 10	19
NEU4	neuraminidase 4	2
NYNRIN	NYN domain and retroviral integrase containing	14
ERP27	endoplasmic reticulum protein 27	12
ALDH3B2	aldehyde dehydrogenase 3 family member B2	11
ADAMTSL4	ADAMTS like 4	1
RBP1	retinol binding protein 1	3
KB-173C10.2
STC2	stanniocalcin 2	5
SULT2B1	sulfotransferase family 2B member 1	19
LINC01503	long intergenic non-protein coding RNA 1503	9
PODNL1	podocan like 1	19
ST3GAL1	ST3 beta-galactoside alpha-2,3-sialyltransferase 1	8
LIG1	DNA ligase 1	19
SELENOH	selenoprotein H	11
MGP	matrix Gla protein	12
HOXB2	homeobox B2	17
DHRS2	dehydrogenase/reductase 2	14
NRTN	neurturin	19
TXN	thioredoxin	9
ESR1	estrogen receptor 1	6
CTD-2517M22.17
CCDC85B	coiled-coil domain containing 85B	11
CYGB	cytoglobin	17
CYTL1	cytokine like 1	4
GABARAPL1	GABA type A receptor associated protein like 1	12
SLC2A4RG	SLC2A4 regulator	20
SLC6A15	solute carrier family 6 member 15	12
ABL2	ABL proto-oncogene 2, non-receptor tyrosine kinase	1
HCFC1R1	host cell factor C1 regulator 1	16
MAP2	microtubule associated protein 2	2
TNS2	tensin 2	12
PYROXD2	pyridine nucleotide-disulphide oxidoreductase doma...	10
MYBPH	myosin binding protein H	1
METRN	meteorin, glial cell differentiation regulator	16
RP1-228P16.1
PEG10	paternally expressed 10	7
FOXS1	forkhead box S1	20
IFIT2	interferon induced protein with tetratricopeptide ...	10
TXNIP	thioredoxin interacting protein	1
PRDM1	PR/SET domain 1	6
TMEM164	transmembrane protein 164	X
HSPA6	heat shock protein family A (Hsp70) member 6	1
BRME1	break repair meiotic recombinase recruitment facto...	19
DSE	dermatan sulfate epimerase	6
RBBP8NL	RBBP8 N-terminal like	20
OSGIN1	oxidative stress induced growth inhibitor 1	16
RP11-23P13.6
RND3	Rho family GTPase 3	2
CYP1B1	cytochrome P450 family 1 subfamily B member 1	2
RP13-122B23.13
RP11-613M10.9
DTX4	deltex E3 ubiquitin ligase 4	11
VWA1	von Willebrand factor A domain containing 1	1
POLR2J3	RNA polymerase II subunit J3	7
CORO1A	coronin 1A	16
CAPN5	calpain 5	11
EPHB6	EPH receptor B6	7
AOPEP	aminopeptidase O (putative)	9
GLI2	GLI family zinc finger 2	2
AJUBA	ajuba LIM protein	14
GCNT3	glucosaminyl (N-acetyl) transferase 3, mucin type	15
AC005336.4
ELOVL6	ELOVL fatty acid elongase 6	4
ID4	inhibitor of DNA binding 4, HLH protein	6
CCDC106	coiled-coil domain containing 106	19
ITGBL1	integrin subunit beta like 1	13
RP11-56G10.2
KCNK15	potassium two pore domain channel subfamily K memb...	20
TM4SF1	transmembrane 4 L six family member 1	3
LGR6	leucine rich repeat containing G protein-coupled r...	1
FOXD1-AS1	FOXD1 antisense RNA 1
AFAP1L2	actin filament associated protein 1 like 2	10
ASB9	ankyrin repeat and SOCS box containing 9	X
COL18A1	collagen type XVIII alpha 1 chain	21
TONSL	tonsoku like, DNA repair protein	8
ITGB2	integrin subunit beta 2	21
C6orf15	chromosome 6 open reading frame 15	6
TNFRSF10A	TNF receptor superfamily member 10a	8
MLLT10	MLLT10 histone lysine methyltransferase DOT1L cofa...	10
LINC01605	long intergenic non-protein coding RNA 1605	8
MEF2C	myocyte enhancer factor 2C	5
CSDC2	cold shock domain containing C2	22
UCP2	uncoupling protein 2	11
DMBT1	deleted in malignant brain tumors 1	10
HK2	hexokinase 2	2
CYP24A1	cytochrome P450 family 24 subfamily A member 1	20
CTXN1	cortexin 1	19
TAGLN	transgelin	11
PLOD2	procollagen-lysine,2-oxoglutarate 5-dioxygenase 2	3
CYP4F11	cytochrome P450 family 4 subfamily F member 11	19
CTSD	cathepsin D	11
ZNF362	zinc finger protein 362	1
ID1	inhibitor of DNA binding 1, HLH protein	20
BSG-AS1	BSG antisense RNA 1
RP11-157P1.4
MRC2	mannose receptor C type 2	17
AP005901.1
FCRLB	Fc receptor like B	1
NDRG1	N-myc downstream regulated 1	8
ST6GALNAC5	ST6 N-acetylgalactosaminide alpha-2,6-sialyltransf...	1
TNFRSF10A-AS1	TNFRSF10A antisense RNA 1
CAVIN2	caveolae associated protein 2	2
SQSTM1	sequestosome 1	5
CEMP1	cementum protein 1	16
MYC	MYC proto-oncogene, bHLH transcription factor	8
CALHM3	calcium homeostasis modulator 3	10
MGAT5B	alpha-1,6-mannosylglycoprotein 6-beta-N-acetylgluc...	17
CDSN	corneodesmosin	6
RMRP.2
RP11-295K3.1
RP11-69I8.3
MROH6	maestro heat like repeat family member 6	8
LTBP3	latent transforming growth factor beta binding pro...	11
HAS2	hyaluronan synthase 2	8
ST6GALNAC2	ST6 N-acetylgalactosaminide alpha-2,6-sialyltransf...	17
ZNF114	zinc finger protein 114	19
CCDC74A	coiled-coil domain containing 74A	2
LCAL1	lung cancer associated lncRNA 1	6
YBX2	Y-box binding protein 2	17
LRRC75B	leucine rich repeat containing 75B	22
TRIB2	tribbles pseudokinase 2	2
ROGDI	rogdi atypical leucine zipper	16
BCL2L2-PABPN1	BCL2L2-PABPN1 readthrough	14
IGFL2-AS1	IGFL2 antisense RNA 1	19
RP11-545E17.3
TMPO-AS1	TMPO antisense RNA 1	12
UBC	ubiquitin C	12
LL21NC02-1C16.2
ADAMTS9-AS1	ADAMTS9 antisense RNA 1	3
FTLP3	ferritin light chain pseudogene 3
TMEM273	transmembrane protein 273	10
CGN	cingulin	1
TGFBR3L	transforming growth factor beta receptor 3 like	19
RTN4R	reticulon 4 receptor	22
NTN4	netrin 4	12
C6orf223	chromosome 6 open reading frame 223	6
HR	HR lysine demethylase and nuclear receptor corepre...	8
TIMP3	TIMP metallopeptidase inhibitor 3	22
HCAR1	hydroxycarboxylic acid receptor 1	12
AKAP12	A-kinase anchoring protein 12	6
SRXN1	sulfiredoxin 1	20
SERPING1	serpin family G member 1	11
KCNIP3	potassium voltage-gated channel interacting protei...	2
FMNL2	formin like 2	2
MMRN2	multimerin 2	10
ABHD14A	abhydrolase domain containing 14A	3
GPX3.2
CD24P4	CD24 molecule pseudogene 4
PCBP3	poly(rC) binding protein 3	21
ALDH3B1	aldehyde dehydrogenase 3 family member B1	11
ENTPD7	ectonucleoside triphosphate diphosphohydrolase 7	10
MILR1	mast cell immunoglobulin like receptor 1	17
RP1-140K8.5
TRIM55	tripartite motif containing 55	8
IDH2	isocitrate dehydrogenase (NADP(+)) 2	15
SPTBN5	spectrin beta, non-erythrocytic 5	15
IRX3	iroquois homeobox 3	16
S100A2	S100 calcium binding protein A2	1
KAAG1	kidney associated antigen 1	6
ANKRD9	ankyrin repeat domain 9	14
PIK3C2B	phosphatidylinositol-4-phosphate 3-kinase catalyti...	1
KRT8	keratin 8	12
FOLR1	folate receptor alpha	11
UACA	uveal autoantigen with coiled-coil domains and ank...	15
PTPRS	protein tyrosine phosphatase receptor type S	19
TNNC1	troponin C1, slow skeletal and cardiac type	3
CHI3L1	chitinase 3 like 1	1
LINC01547	long intergenic non-protein coding RNA 1547	21
LINC00565	long intergenic non-protein coding RNA 565	13
DYNC1I1	dynein cytoplasmic 1 intermediate chain 1	7
PLEKHG3	pleckstrin homology and RhoGEF domain containing G...	14
ARHGAP23	Rho GTPase activating protein 23	17
MSANTD3-TMEFF1	MSANTD3-TMEFF1 readthrough	9
CGB5	chorionic gonadotropin subunit beta 5	19
UPK3BL1	uroplakin 3B like 1	7
C1QL1	complement C1q like 1	17
GSTM2	glutathione S-transferase mu 2	1
BHLHE41	basic helix-loop-helix family member e41	12
CRISPLD1	cysteine rich secretory protein LCCL domain contai...	8
C4orf48	chromosome 4 open reading frame 48	4
DGKI	diacylglycerol kinase iota	7
KIF21A	kinesin family member 21A	12
MMP10	matrix metallopeptidase 10	11
OGDHL	oxoglutarate dehydrogenase L	10
ZSCAN12P1	zinc finger and SCAN domain containing 12 pseudoge...	6
ZNF467	zinc finger protein 467	7
LURAP1L	leucine rich adaptor protein 1 like	9
NAT14	N-acetyltransferase 14 (putative)	19
MB	myoglobin	22
CDKN2C	cyclin dependent kinase inhibitor 2C	1
ID2	inhibitor of DNA binding 2	2
ZFAND2A	zinc finger AN1-type containing 2A	7
RASSF7	Ras association domain family member 7	11
GPAA1	glycosylphosphatidylinositol anchor attachment 1	8
GALM	galactose mutarotase	2
BACH1	BTB domain and CNC homolog 1	21
JADE2	jade family PHD finger 2	5
ARHGAP22	Rho GTPase activating protein 22	10
SLC39A14	solute carrier family 39 member 14	8
FES	FES proto-oncogene, tyrosine kinase	15
PCDHB14	protocadherin beta 14	5
DCDC2	doublecortin domain containing 2	6
P2RY6	pyrimidinergic receptor P2Y6	11
ANKRD1	ankyrin repeat domain 1	10
FOXO6	forkhead box O6	1
ANPEP	alanyl aminopeptidase, membrane	15
EVA1A	eva-1 homolog A, regulator of programmed cell deat...	2
TNRC18	trinucleotide repeat containing 18	7
PYCARD	PYD and CARD domain containing	16
LAMB3	laminin subunit beta 3	1
FER1L4	fer-1 like family member 4 (pseudogene)	20
CPA4	carboxypeptidase A4	7
CFH	complement factor H	1
CTB-79E8.3
RP11-626G11.3
FBLN1	fibulin 1	22
GLS	glutaminase	2
MEIS1-AS2	MEIS1 antisense RNA 2	2
DPP6	dipeptidyl peptidase like 6	7
RAB26	RAB26, member RAS oncogene family	16
EVA1B	eva-1 homolog B	1
PRICKLE4	prickle planar cell polarity protein 4	6
RN7SKP97	RN7SK pseudogene 97
EMX2	empty spiracles homeobox 2	10
LINC02454	long intergenic non-protein coding RNA 2454	12
SLC22A17	solute carrier family 22 member 17	14
ITM2C	integral membrane protein 2C	2
MANSC1	MANSC domain containing 1	12
RP13-1032I1.7
CCDC9B	coiled-coil domain containing 9B	15
MYO18A	myosin XVIIIA	17
RARA	retinoic acid receptor alpha	17
RP11-351I24.3
ARTN	artemin	1
IGSF9	immunoglobulin superfamily member 9	1
ARHGEF39	Rho guanine nucleotide exchange factor 39	9
CTB-102L5.9
IFIT3	interferon induced protein with tetratricopeptide ...	10
TMEM129	transmembrane protein 129, E3 ubiquitin ligase	4
HOXB-AS2	HOXB cluster antisense RNA 2
DGAT1	diacylglycerol O-acyltransferase 1	8
B3GNT5	UDP-GlcNAc:betaGal beta-1,3-N-acetylglucosaminyltr...	3
ME1	malic enzyme 1	6
OSR2	odd-skipped related transciption factor 2	8
LONRF2	LON peptidase N-terminal domain and ring finger 2	2
RP11-465B22.8
FCHO2-DT	FCHO2 divergent transcript
MAP4K2	mitogen-activated protein kinase kinase kinase kin...	11
LMNB1	lamin B1	5
SFN	stratifin	1
ZNF611	zinc finger protein 611	19
FGF2	fibroblast growth factor 2	4
PLEKHH3	pleckstrin homology, MyTH4 and FERM domain contain...	17
H3-2	H3.2 histone (putative)	1
LY6D	lymphocyte antigen 6 family member D	8
E2F1	E2F transcription factor 1	20
STX3	syntaxin 3	11
MFAP5	microfibril associated protein 5	12
RP5-1057I20.4
NDRG2	NDRG family member 2	14
FTL	ferritin light chain	19
TMPRSS3	transmembrane serine protease 3	21
EHMT2	euchromatic histone lysine methyltransferase 2	6
MAGED1	MAGE family member D1	X
PDLIM2	PDZ and LIM domain 2	8
SELENOP	selenoprotein P	5
C8orf82	chromosome 8 open reading frame 82	8
CST6	cystatin E/M	11
NGFR	nerve growth factor receptor	17
NMNAT2	nicotinamide nucleotide adenylyltransferase 2	1
BDNF	brain derived neurotrophic factor	11
KRT8P3	keratin 8 pseudogene 3
TFAP2A	transcription factor AP-2 alpha	6
TRAPPC6A	trafficking protein particle complex subunit 6A	19
STING1	stimulator of interferon response cGAMP interactor...	5
ABCC9	ATP binding cassette subfamily C member 9	12
TTYH3	tweety family member 3	7
GATAD2B	GATA zinc finger domain containing 2B	1
ADAM8	ADAM metallopeptidase domain 8	10
CYP4B1	cytochrome P450 family 4 subfamily B member 1	1
SYNPO	synaptopodin	5
DKK3	dickkopf WNT signaling pathway inhibitor 3	11
MATN2	matrilin 2	8
MXD3	MAX dimerization protein 3	5
MISP3	MISP family member 3	19
SHMT1	serine hydroxymethyltransferase 1	17
B4GALT5	beta-1,4-galactosyltransferase 5	20
CRACDL	CRACD like	2
ZNF165	zinc finger protein 165	6
SPACA6	sperm acrosome associated 6	19
LINC01770	long intergenic non-protein coding RNA 1770	1
NFIX	nuclear factor I X	19
PLXNB1	plexin B1	3
AKR1D1	aldo-keto reductase family 1 member D1	7
H2AJ	H2A.J histone	12
BTG1	BTG anti-proliferation factor 1	12
RIT1	Ras like without CAAX 1	1
TJP3	tight junction protein 3	19
C1R	complement C1r	12
PDGFRL	platelet derived growth factor receptor like	8
DAAM2	dishevelled associated activator of morphogenesis ...	6
LBH	LBH regulator of WNT signaling pathway	2
CST2	cystatin SA	20
PSRC1	proline and serine rich coiled-coil 1	1
ADAMTS15	ADAM metallopeptidase with thrombospondin type 1 m...	11
UBA7	ubiquitin like modifier activating enzyme 7	3
FGFR2	fibroblast growth factor receptor 2	10
MLPH	melanophilin	2
RPL39	ribosomal protein L39	X
PEMT	phosphatidylethanolamine N-methyltransferase	17
SCX	scleraxis bHLH transcription factor	8
MIR503HG	MIR503 host gene	X
EPN3	epsin 3	17
PITX1	paired like homeodomain 1	5
GSTO1	glutathione S-transferase omega 1	10
ACAP3	ArfGAP with coiled-coil, ankyrin repeat and PH dom...	1
TBILA	TGF-beta induced lncRNA	3
ZDHHC12	zinc finger DHHC-type palmitoyltransferase 12	9
CTC-564N23.6
TPCN1	two pore segment channel 1	12
CST3	cystatin C	20
AGRN	agrin	1
ITGB2-AS1	ITGB2 antisense RNA 1	21
PDK2	pyruvate dehydrogenase kinase 2	17
LRRN4	leucine rich repeat neuronal 4	20
NOG	noggin	17
LINC02354	long intergenic non-protein coding RNA 2354
FOXD1	forkhead box D1	5
CREBRF	CREB3 regulatory factor	5
ELK3	ETS transcription factor ELK3	12
CTSF	cathepsin F	11
SEMA3B	semaphorin 3B	3
AHDC1	AT-hook DNA binding motif containing 1	1
MDGA1	MAM domain containing glycosylphosphatidylinositol...	6
FSCN1	fascin actin-bundling protein 1	7
SPC24	SPC24 component of NDC80 kinetochore complex	19
GTF2IRD2B	GTF2I repeat domain containing 2B	7
SLC7A5	solute carrier family 7 member 5	16
PLAC9P1	placenta associated 9 pseudogene 1	2
ACACB	acetyl-CoA carboxylase beta	12
SERPINB5	serpin family B member 5	18
AOC1	amine oxidase copper containing 1	7
FXYD3	FXYD domain containing ion transport regulator 3	19
CHST11	carbohydrate sulfotransferase 11	12
GSN	gelsolin	9
MCTP1	multiple C2 and transmembrane domain containing 1	5
MAST4	microtubule associated serine/threonine kinase fam...	5
FAM171A2	family with sequence similarity 171 member A2	17
KDELR3	KDEL endoplasmic reticulum protein retention recep...	22
HSPB8	heat shock protein family B (small) member 8	12
PLEKHA7	pleckstrin homology domain containing A7	11
SV2A	synaptic vesicle glycoprotein 2A	1
NRM	nurim	6
SLC9B2	solute carrier family 9 member B2	4
TCP11L2	t-complex 11 like 2	12
SHROOM3	shroom family member 3	4
PDZK1IP1	PDZK1 interacting protein 1	1
LHFPL2	LHFPL tetraspan subfamily member 2	5
GPR87	G protein-coupled receptor 87	3
CHMP6	charged multivesicular body protein 6	17
BCL3	BCL3 transcription coactivator	19
ARHGEF19	Rho guanine nucleotide exchange factor 19	1
TMEM121	transmembrane protein 121	14
CAV1	caveolin 1	7
ADAP1	ArfGAP with dual PH domains 1	7
FGD6	FYVE, RhoGEF and PH domain containing 6	12
FOXRED2	FAD dependent oxidoreductase domain containing 2	22
FTH1P2	ferritin heavy chain 1 pseudogene 2
GULP1	GULP PTB domain containing engulfment adaptor 1	2
KDM7A	lysine demethylase 7A	7
HYI	hydroxypyruvate isomerase (putative)	1
PROC	protein C, inactivator of coagulation factors Va a...	2
OSMR	oncostatin M receptor	5
LMCD1	LIM and cysteine rich domains 1	3
GAS6-DT	GAS6 divergent transcript	13
SRGAP3	SLIT-ROBO Rho GTPase activating protein 3	3
DTX3L	deltex E3 ubiquitin ligase 3L	3
SH3TC1	SH3 domain and tetratricopeptide repeats 1	4
ECH1	enoyl-CoA hydratase 1	19
ALDH16A1	aldehyde dehydrogenase 16 family member A1	19
TCF19	transcription factor 19	6
MMP24OS	MMP24 opposite strand	20
WT1	WT1 transcription factor	11
BAIAP2	BAR/IMD domain containing adaptor protein 2	17
B4GAT1	beta-1,4-glucuronyltransferase 1	11
ERBB2	erb-b2 receptor tyrosine kinase 2	17
CTC-444N24.11
ADIRF	adipogenesis regulatory factor	10
SLC25A1	solute carrier family 25 member 1	22
CDC42BPG	CDC42 binding protein kinase gamma	11
CAVIN3	caveolae associated protein 3	11
LINC00973	long intergenic non-protein coding RNA 973
MAFG	MAF bZIP transcription factor G	17
NUDT16L1	nudix hydrolase 16 like 1	16
ROR1	receptor tyrosine kinase like orphan receptor 1	1
PGAM2	phosphoglycerate mutase 2	7
TRIM6	tripartite motif containing 6	11
GS1-393G12.14
RP11-598F7.5
PGP	phosphoglycolate phosphatase	16
CDK5	cyclin dependent kinase 5	7
BCL7C	BAF chromatin remodeling complex subunit BCL7C	16
RP11-875O11.3
GSTK1	glutathione S-transferase kappa 1	7
FRMD5	FERM domain containing 5	15
TEDC1	tubulin epsilon and delta complex 1	14
RP11-196G11.1
DNM3	dynamin 3	1
TRIM16L	tripartite motif containing 16 like	17
TNFAIP2	TNF alpha induced protein 2	14
SACS	sacsin molecular chaperone	13
CISH	cytokine inducible SH2 containing protein	3
PTPRU	protein tyrosine phosphatase receptor type U	1
C9orf72	C9orf72-SMCR8 complex subunit	9
RNASET2	ribonuclease T2	6
RP11-416I2.1
DMPK	DM1 protein kinase	19
ZNF608	zinc finger protein 608	5
WBP1P2	WBP1 pseudogene 2
IGFBP5	insulin like growth factor binding protein 5	2
CASTOR1	cytosolic arginine sensor for mTORC1 subunit 1	22
TSPAN15	tetraspanin 15	10
CYP4F3	cytochrome P450 family 4 subfamily F member 3	19
NCOR2	nuclear receptor corepressor 2	12
CRYZL2P	crystallin zeta like 2, pseudogene	1
PPDPF	pancreatic progenitor cell differentiation and pro...	20
SAMD9	sterile alpha motif domain containing 9	7
SSBP2	single stranded DNA binding protein 2	5
IFI30	IFI30 lysosomal thiol reductase	19
MYLK	myosin light chain kinase	3
DLX2	distal-less homeobox 2	2
ACSF2	acyl-CoA synthetase family member 2	17
MXD1	MAX dimerization protein 1	2
TEDC2	tubulin epsilon and delta complex 2	16
STX1A	syntaxin 1A	7
DNAJB9	DnaJ heat shock protein family (Hsp40) member B9	7
ITGB4	integrin subunit beta 4	17
PCDHB13	protocadherin beta 13	5
EGFR	epidermal growth factor receptor	7
PGAM1P4	phosphoglycerate mutase 1 pseudogene 4
INPPL1	inositol polyphosphate phosphatase like 1	11
SLC26A6	solute carrier family 26 member 6	3
DPP4	dipeptidyl peptidase 4	2
OLFML2A	olfactomedin like 2A	9
MRAS	muscle RAS oncogene homolog	3
PIM1	Pim-1 proto-oncogene, serine/threonine kinase	6
ZHX3	zinc fingers and homeoboxes 3	20
IFIT1	interferon induced protein with tetratricopeptide ...	10
LTBP2	latent transforming growth factor beta binding pro...	14
RHPN1	rhophilin Rho GTPase binding protein 1	8
STX10	syntaxin 10	19
SDC2	syndecan 2	8
CIB2	calcium and integrin binding family member 2	15
ZNF580	zinc finger protein 580	19
C9orf116	chromosome 9 open reading frame 116	9
RP11-31F19.1
DHRS11	dehydrogenase/reductase 11	17
PAQR4	progestin and adipoQ receptor family member 4	16
C1QTNF6	C1q and TNF related 6	22
KANK2	KN motif and ankyrin repeat domains 2	19
C21orf58	chromosome 21 open reading frame 58	21
KCNH2	potassium voltage-gated channel subfamily H member...	7
H2AX	H2A.X variant histone	11
CPEB2	cytoplasmic polyadenylation element binding protei...	4
CDC42EP5	CDC42 effector protein 5	19
LAGE3	L antigen family member 3	X
FAXDC2	fatty acid hydroxylase domain containing 2	5
ANKRD12	ankyrin repeat domain 12	18
EFCAB15P	EF-hand calcium binding domain 15, pseudogene
NREP	neuronal regeneration related protein	5
ZNF358	zinc finger protein 358	19
DAPP1	dual adaptor of phosphotyrosine and 3-phosphoinosi...	4
RP11-424C20.2
SCRN2	secernin 2	17
SMOC2	SPARC related modular calcium binding 2	6
ENG	endoglin	9
SERPINA1	serpin family A member 1	14
TMEM175	transmembrane protein 175	4
NEGR1	neuronal growth regulator 1	1
CASP4	caspase 4	11
BNIP3P1	BCL2 interacting protein 3 pseudogene 1
AC068657.2
GCLC	glutamate-cysteine ligase catalytic subunit	6
FTH1P20	ferritin heavy chain 1 pseudogene 20
EFEMP1	EGF containing fibulin extracellular matrix protei...	2
TK1	thymidine kinase 1	17
RPS26P19	ribosomal protein S26 pseudogene 19
CHRDL1	chordin like 1	X
HRCT1	histidine rich carboxyl terminus 1	9
LINC01089	long intergenic non-protein coding RNA 1089	12
AC011239.1
CHST14	carbohydrate sulfotransferase 14	15
PCDHB8	protocadherin beta 8	5
CTD-2376I4.1
ATP8B1	ATPase phospholipid transporting 8B1	18
NR2F2	nuclear receptor subfamily 2 group F member 2	15
PPARD	peroxisome proliferator activated receptor delta	6
SAC3D1	SAC3 domain containing 1	11
LCN12	lipocalin 12	9
LINC02065	long intergenic non-protein coding RNA 2065	5
CXCR4	C-X-C motif chemokine receptor 4	2
LINC01881	long intergenic non-protein coding RNA 1881	2
LY6E	lymphocyte antigen 6 family member E	8
GFPT2	glutamine-fructose-6-phosphate transaminase 2	5
MFAP2	microfibril associated protein 2	1
PDGFC	platelet derived growth factor C	4
CELF2	CUGBP Elav-like family member 2	10
ARHGEF17	Rho guanine nucleotide exchange factor 17	11
CCDC28B	coiled-coil domain containing 28B	1
EPHX2	epoxide hydrolase 2	8
LINC01018	long intergenic non-protein coding RNA 1018	5
RRAGC	Ras related GTP binding C	1
RP11-360L9.8
ASF1B	anti-silencing function 1B histone chaperone	19
GNA13	G protein subunit alpha 13	17
OTUB2	OTU deubiquitinase, ubiquitin aldehyde binding 2	14
EGR1	early growth response 1	5
PRRT3	proline rich transmembrane protein 3	3
CDK2AP2P2	cyclin dependent kinase 2 associated protein 2 pse...
BRAT1	BRCA1 associated ATM activator 1	7
AC009133.23
THBS1	thrombospondin 1	15
B4GALNT1	beta-1,4-N-acetyl-galactosaminyltransferase 1	12
ARNTL2	aryl hydrocarbon receptor nuclear translocator lik...	12
MAPK6	mitogen-activated protein kinase 6	15
ANTKMT	adenine nucleotide translocase lysine methyltransf...	16
CFD	complement factor D	19
SLC9A3R2	SLC9A3 regulator 2	16
FGFR3	fibroblast growth factor receptor 3	4
LNC-LBCS	lncRNA bladder and prostate cancer suppressor, hnR...	6
HIVEP1	HIVEP zinc finger 1	6
GPX4	glutathione peroxidase 4	19
CCDC159	coiled-coil domain containing 159	19
IL6ST	interleukin 6 cytokine family signal transducer	5
SLC9A3R1	SLC9A3 regulator 1	17
CNN2	calponin 2	19
SELENOW	selenoprotein W	19
EFEMP2	EGF containing fibulin extracellular matrix protei...	11
MPP2	membrane palmitoylated protein 2	17
CDH24	cadherin 24	14
FBXO32	F-box protein 32	8
SIX5	SIX homeobox 5	19
PLCD3	phospholipase C delta 3	17
HMGN2P5	high mobility group nucleosomal binding domain 2 p...
RAC3	Rac family small GTPase 3	17
WDR91	WD repeat domain 91	7
MYO3B	myosin IIIB	2
SNRNP25	small nuclear ribonucleoprotein U11/U12 subunit 25	16
TMEM139	transmembrane protein 139	7
STMN3	stathmin 3	20
LYPD1	LY6/PLAUR domain containing 1	2
CTSH	cathepsin H	15
UPP1	uridine phosphorylase 1	7
HIVEP2	HIVEP zinc finger 2	6
GSDMD	gasdermin D	8
ZEB1	zinc finger E-box binding homeobox 1	10
EPS8L1	EPS8 like 1	19
PECR	peroxisomal trans-2-enoyl-CoA reductase	2
MELTF-AS1	MELTF antisense RNA 1	3
LINC01559	long intergenic non-protein coding RNA 1559	12
FNIP1	folliculin interacting protein 1	5
NAV2	neuron navigator 2	11
YPEL2	yippee like 2	17
LINC01224	long intergenic non-protein coding RNA 1224	19
CERT1	ceramide transporter 1	5
BIN1	bridging integrator 1	2
POPDC3	popeye domain containing 3	6
RARG	retinoic acid receptor gamma	12
TNNT2	troponin T2, cardiac type	1
ITGA3	integrin subunit alpha 3	17
AMZ1	archaelysin family metallopeptidase 1	7
HENMT1	HEN methyltransferase 1	1
KLHDC9	kelch domain containing 9	1
SLC43A2	solute carrier family 43 member 2	17
C18orf21	chromosome 18 open reading frame 21	18
CLIP1	CAP-Gly domain containing linker protein 1	12
EMP2	epithelial membrane protein 2	16
CKLF	chemokine like factor	16
LACC1	laccase domain containing 1	13
SAMD1	sterile alpha motif domain containing 1	19
RGMB	repulsive guidance molecule BMP co-receptor b	5
PLCD1	phospholipase C delta 1	3
CLDND1	claudin domain containing 1	3
AC003092.1
RP11-469H8.6
SLC39A3	solute carrier family 39 member 3	19
MFNG	MFNG O-fucosylpeptide 3-beta-N-acetylglucosaminylt...	22
RHEBL1	RHEB like 1	12
AC058791.1
PTPRR	protein tyrosine phosphatase receptor type R	12
NAMPTP1	nicotinamide phosphoribosyltransferase pseudogene ...
RICTOR	RPTOR independent companion of MTOR complex 2	5
CLDN12	claudin 12	7
ITGB5	integrin subunit beta 5	3
ISG20	interferon stimulated exonuclease gene 20	15
TRPV6	transient receptor potential cation channel subfam...	7
MAMDC2	MAM domain containing 2	9
CLU	clusterin	8
PLXNB2	plexin B2	22
LINC02236	long intergenic non-protein coding RNA 2236	5
CAVIN2-AS1	CAVIN2 and TMEFF2 antisense RNA 1
SCNN1B	sodium channel epithelial 1 subunit beta	16
C2orf50	chromosome 2 open reading frame 50	2
C9orf16
ALDH1A3	aldehyde dehydrogenase 1 family member A3	15
CPSF1	cleavage and polyadenylation specific factor 1	8
HEXD	hexosaminidase D	17
FBXO30	F-box protein 30	6
CALHM2	calcium homeostasis modulator family member 2	10
TGM2	transglutaminase 2	20
RPS6KC1	ribosomal protein S6 kinase C1	1
EME2	essential meiotic structure-specific endonuclease ...	16
RP11-1072A3.4
SOWAHC	sosondowah ankyrin repeat domain family member C	2
CTD-2291D10.4
RRAGD	Ras related GTP binding D	6
QPRT	quinolinate phosphoribosyltransferase	16
TECRP1	trans-2,3-enoyl-CoA reductase pseudogene 1
IGFBP6	insulin like growth factor binding protein 6	12
PIGQ	phosphatidylinositol glycan anchor biosynthesis cl...	16
SH3BP1	SH3 domain binding protein 1	22
ANO8	anoctamin 8	19
NOX4	NADPH oxidase 4	11
UGCG	UDP-glucose ceramide glucosyltransferase	9
XXbac-BPG32J3.22
FBP1	fructose-bisphosphatase 1	9
SAMD11	sterile alpha motif domain containing 11	1
KIAA1217	KIAA1217	10
SAMD10	sterile alpha motif domain containing 10	20
ILVBL	ilvB acetolactate synthase like	19
MACROH2A2	macroH2A.2 histone	10
CD70	CD70 molecule	19
NMB	neuromedin B	15
SCARF2	scavenger receptor class F member 2	22
HAGHL	hydroxyacylglutathione hydrolase like	16
PHF19	PHD finger protein 19	9
WWOX	WW domain containing oxidoreductase	16
STRA6	signaling receptor and transporter of retinol STRA...	15
FAM241B	family with sequence similarity 241 member B	10
IRF9	interferon regulatory factor 9	14
PPL	periplakin	16
LINC02298	long intergenic non-protein coding RNA 2298	14
ENO2	enolase 2	12
C10orf55	chromosome 10 putative open reading frame 55	10
ALDH7A1P1	aldehyde dehydrogenase 7 family member A1 pseudoge...
TNFRSF14	TNF receptor superfamily member 14	1
ANXA9	annexin A9	1
PANK3	pantothenate kinase 3	5
RBM11	RNA binding motif protein 11	21
KBTBD8	kelch repeat and BTB domain containing 8	3
RP11-343C2.12
AR	androgen receptor	X
TNIP1	TNFAIP3 interacting protein 1	5
SLC2A10	solute carrier family 2 member 10	20
GAS2L1	growth arrest specific 2 like 1	22
BLOC1S1	biogenesis of lysosomal organelles complex 1 subun...	12
RASA2	RAS p21 protein activator 2	3
RP11-58O9.2
GAST	gastrin	17
DLX3	distal-less homeobox 3	17
KLK8	kallikrein related peptidase 8	19
RP11-248M19.2
FCGRT	Fc fragment of IgG receptor and transporter	19
PLK1	polo like kinase 1	16
SYTL1	synaptotagmin like 1	1
ICAM1	intercellular adhesion molecule 1	19
LARP4	La ribonucleoprotein 4	12
ENGASE	endo-beta-N-acetylglucosaminidase	17
ECI1	enoyl-CoA delta isomerase 1	16
IL10RA	interleukin 10 receptor subunit alpha	11
HDAC10	histone deacetylase 10	22
LAMA4	laminin subunit alpha 4	6
UFM1	ubiquitin fold modifier 1	13
SWT1	SWT1 RNA endoribonuclease homolog	1
IFITM2	interferon induced transmembrane protein 2	11
ELOVL3	ELOVL fatty acid elongase 3	10
ACP6	acid phosphatase 6, lysophosphatidic	1
RNF207	ring finger protein 207	1
ZNRF1	zinc and ring finger 1	16
BNIP3L	BCL2 interacting protein 3 like	8
CHST3	carbohydrate sulfotransferase 3	10
ANO2	anoctamin 2	12
ISOC2	isochorismatase domain containing 2	19
LINC01978	long intergenic non-protein coding RNA 1978	17
PRXL2B	peroxiredoxin like 2B	1
HEXIM2	HEXIM P-TEFb complex subunit 2	17
ADCK5	aarF domain containing kinase 5	8
RP11-73M18.6
SLC25A23	solute carrier family 25 member 23	19
GSTT2B	glutathione S-transferase theta 2B	22
FAM219A	family with sequence similarity 219 member A	9
MGST1	microsomal glutathione S-transferase 1	12
TFEB	transcription factor EB	6
FSTL3	follistatin like 3	19
CDC20P1	cell division cycle 20 pseudogene 1
TRIB1	tribbles pseudokinase 1	8
PLEKHG4	pleckstrin homology and RhoGEF domain containing G...	16
ASRGL1	asparaginase and isoaspartyl peptidase 1	11
LY6E-DT	LY6E divergent transcript	8
EFNB1	ephrin B1	X
FBXO9	F-box protein 9	6
PLEKHB1	pleckstrin homology domain containing B1	11
ACTB	actin beta	7
MPG	N-methylpurine DNA glycosylase	16
SLC44A2	solute carrier family 44 member 2	19
ACCS	1-aminocyclopropane-1-carboxylate synthase homolog...	11
CASKIN2	CASK interacting protein 2	17
PPP1R3C	protein phosphatase 1 regulatory subunit 3C	10
B3GNT9	UDP-GlcNAc:betaGal beta-1,3-N-acetylglucosaminyltr...	16
HMG20B	high mobility group 20B	19
LGALS3BP	galectin 3 binding protein	17
SH2B2	SH2B adaptor protein 2	7
RP11-61K9.3
RASAL2	RAS protein activator like 2	1
GPSM3	G protein signaling modulator 3	6
SMG1	SMG1 nonsense mediated mRNA decay associated PI3K ...	16
MESP1	mesoderm posterior bHLH transcription factor 1	15
PRR12	proline rich 12	19
ZNF865	zinc finger protein 865	19
PHEX	phosphate regulating endopeptidase homolog X-linke...	X
PMP22	peripheral myelin protein 22	17
SREK1IP1	SREK1 interacting protein 1	5
MAPK8IP3	mitogen-activated protein kinase 8 interacting pro...	16
SLC6A6	solute carrier family 6 member 6	3
CENPM	centromere protein M	22
C6orf141	chromosome 6 open reading frame 141	6
NGEF	neuronal guanine nucleotide exchange factor	2
VWA7	von Willebrand factor A domain containing 7	6
RHOQP2	ras homolog family member Q pseudogene 2
TMEM19	transmembrane protein 19	12
AC124789.1
CHTF18	chromosome transmission fidelity factor 18	16
DENND5A	DENN domain containing 5A	11
RP11-611O2.3
GDPD5	glycerophosphodiester phosphodiesterase domain con...	11
CCBE1	collagen and calcium binding EGF domains 1	18
MAP1LC3A	microtubule associated protein 1 light chain 3 alp...	20
HDAC7	histone deacetylase 7	12
DPYD	dihydropyrimidine dehydrogenase	1
RNASEH2A	ribonuclease H2 subunit A	19
AGER	advanced glycosylation end-product specific recept...	6
B3GALT4	beta-1,3-galactosyltransferase 4	6
ABCA2	ATP binding cassette subfamily A member 2	9
COMT	catechol-O-methyltransferase	22
TNFSF10	TNF superfamily member 10	3
LCN2	lipocalin 2	9
POLD1	DNA polymerase delta 1, catalytic subunit	19
NDN	necdin, MAGE family member	15
RP11-418C1.7
SYNGAP1	synaptic Ras GTPase activating protein 1	6
KIFC2	kinesin family member C2	8
LMO1	LIM domain only 1	11
RIN3	Ras and Rab interactor 3	14
NDUFA11	NADH:ubiquinone oxidoreductase subunit A11	19
ARPC1B	actin related protein 2/3 complex subunit 1B	7
EIF2AK2	eukaryotic translation initiation factor 2 alpha k...	2
GLA	galactosidase alpha	X
C1orf53	chromosome 1 open reading frame 53	1
PRTFDC1	phosphoribosyl transferase domain containing 1	10
PCDHB16	protocadherin beta 16	5
TMEM255B	transmembrane protein 255B	13
CCND1	cyclin D1	11
NR2F6	nuclear receptor subfamily 2 group F member 6	19
XRCC1	X-ray repair cross complementing 1	19
CCDC78	coiled-coil domain containing 78	16
KIAA0895L	KIAA0895 like	16
RP11-347C12.3
CTDSPL	CTD small phosphatase like	3
ASB16-AS1	ASB16 antisense RNA 1	17
PLAUR	plasminogen activator, urokinase receptor	19
THRA	thyroid hormone receptor alpha	17
RP11-124N2.1
RP11-283G6.3
SAPCD2	suppressor APC domain containing 2	9
NXPH4	neurexophilin 4	12
LONRF1	LON peptidase N-terminal domain and ring finger 1	8
MORC3	MORC family CW-type zinc finger 3	21
NINJ1	ninjurin 1	9
HSPA1A	heat shock protein family A (Hsp70) member 1A	6
NAPRT	nicotinate phosphoribosyltransferase	8
GBE1	1,4-alpha-glucan branching enzyme 1	3
PAQR7	progestin and adipoQ receptor family member 7	1
BAIAP2-DT	BAIAP2 divergent transcript	17
SLFN5	schlafen family member 5	17
MEST	mesoderm specific transcript	7
COMMD4	COMM domain containing 4	15
PYCR3	pyrroline-5-carboxylate reductase 3	8
ZBTB12	zinc finger and BTB domain containing 12	6
TRIM2	tripartite motif containing 2	4
MSANTD3	Myb/SANT DNA binding domain containing 3	9
KLLN	killin, p53 regulated DNA replication inhibitor	10
ANXA5	annexin A5	4
ZNF770	zinc finger protein 770	15
CDC26P1	cell division cycle 26 pseudogene 1
EPS8L2	EPS8 like 2	11
PNPLA8	patatin like phospholipase domain containing 8	7
RP11-598F7.6
RASD2	RASD family member 2	22
IL12A	interleukin 12A	3
RASAL1	RAS protein activator like 1	12
ZBTB47	zinc finger and BTB domain containing 47	3
NME4	NME/NM23 nucleoside diphosphate kinase 4	16
FGF13	fibroblast growth factor 13	X
NABP1	nucleic acid binding protein 1	2
POU2F3	POU class 2 homeobox 3	11
MKRN2OS	MKRN2 opposite strand	3
CFI	complement factor I	4
LOXL1	lysyl oxidase like 1	15
AC144831.1
AC141586.5
CPNE4	copine 4	3
RP11-529K1.3
CFAP20DC	CFAP20 domain containing	3
NCOA7	nuclear receptor coactivator 7	6
CABLES2	Cdk5 and Abl enzyme substrate 2	20
FTH1P8	ferritin heavy chain 1 pseudogene 8
TMC3-AS1	TMC3 antisense RNA 1	15
SPTLC3	serine palmitoyltransferase long chain base subuni...	20
SIVA1	SIVA1 apoptosis inducing factor	14
KLHL24	kelch like family member 24	3
TLE2	TLE family member 2, transcriptional corepressor	19
UHRF1	ubiquitin like with PHD and ring finger domains 1	19
HKDC1	hexokinase domain containing 1	10
LINC01843	long intergenic non-protein coding RNA 1843	5
ELOVL7	ELOVL fatty acid elongase 7	5
FUZ	fuzzy planar cell polarity protein	19
SLC37A1	solute carrier family 37 member 1	21
RITA1	RBPJ interacting and tubulin associated 1	12
CTD-2047H16.2
RP13-39P12.3
CTSV	cathepsin V	9
SALL2	spalt like transcription factor 2	14
H2AC6	H2A clustered histone 6	6
MICALL2	MICAL like 2	7
PAQR3	progestin and adipoQ receptor family member 3	4
MCM2	minichromosome maintenance complex component 2	3
YWHAG	tyrosine 3-monooxygenase/tryptophan 5-monooxygenas...	7
VCL	vinculin	10
TP53BP2	tumor protein p53 binding protein 2	1
MST1	macrophage stimulating 1	3
DAG1	dystroglycan 1	3
TMEM160	transmembrane protein 160	19
VXN	vexin	8
CDC20	cell division cycle 20	1
MCM5	minichromosome maintenance complex component 5	22
NRGN	neurogranin	11
ID2-AS1	ID2 antisense RNA 1	2
PACC1	proton activated chloride channel 1	1
LIMCH1	LIM and calponin homology domains 1	4
PPP3CC	protein phosphatase 3 catalytic subunit gamma	8
NPEPL1	aminopeptidase like 1	20
KIF1B	kinesin family member 1B	1
MCUB	mitochondrial calcium uniporter dominant negative ...	4
JPH2	junctophilin 2	20
CTD-2517M22.14
RP1-197B17.3
HGH1	HGH1 homolog	8
QRFP	pyroglutamylated RFamide peptide	9
PITPNM1	phosphatidylinositol transfer protein membrane ass...	11
RP13-512J5.1
TNFSF13	TNF superfamily member 13	17
MACROD1	mono-ADP ribosylhydrolase 1	11
STBD1	starch binding domain 1	4
STARD5	StAR related lipid transfer domain containing 5	15
PRR7	proline rich 7, synaptic	5
PORCN	porcupine O-acyltransferase	X
SNX29	sorting nexin 29	16
VILL	villin like	3
TLE5	TLE family member 5, transcriptional modulator	19
TSPAN5	tetraspanin 5	4
MELTF	melanotransferrin	3
SLC38A10	solute carrier family 38 member 10	17
PIDD1	p53-induced death domain protein 1	11
DDX60	DExD/H-box helicase 60	4
SLC27A3	solute carrier family 27 member 3	1
NAP1L2	nucleosome assembly protein 1 like 2	X
LPCAT1	lysophosphatidylcholine acyltransferase 1	5
GJC2	gap junction protein gamma 2	1
UGT2B7	UDP glucuronosyltransferase family 2 member B7	4
SIGIRR	single Ig and TIR domain containing	11
SLC35G2	solute carrier family 35 member G2	3
AC006538.4
GLT8D2	glycosyltransferase 8 domain containing 2	12
MST1R	macrophage stimulating 1 receptor	3
TAF13	TATA-box binding protein associated factor 13	1
SSBP4	single stranded DNA binding protein 4	19
ARL4D	ADP ribosylation factor like GTPase 4D	17
DMTF1	cyclin D binding myb like transcription factor 1	7
JMY	junction mediating and regulatory protein, p53 cof...	5
RHBDL2	rhomboid like 2	1
MYG1-AS1	MYG1 antisense RNA 1
SMIM22	small integral membrane protein 22	16
BEX3	brain expressed X-linked 3	X
HSPB1	heat shock protein family B (small) member 1	7
NKILA	NF-kappaB interacting lncRNA	20
ZBTB21	zinc finger and BTB domain containing 21	21
GABRE	gamma-aminobutyric acid type A receptor subunit ep...	X
ABCA4	ATP binding cassette subfamily A member 4	1
PGAP3	post-GPI attachment to proteins phospholipase 3	17
NIPAL1	NIPA like domain containing 1	4
RP11-293M10.6
EEF1A2	eukaryotic translation elongation factor 1 alpha 2	20
ACTL10	actin like 10	20
ZWINT	ZW10 interacting kinetochore protein	10
PARD6A	par-6 family cell polarity regulator alpha	16
SLC7A5P1	solute carrier family 7 member 5 pseudogene 1
SLC16A5	solute carrier family 16 member 5	17
ATP5F1D	ATP synthase F1 subunit delta	19
CD2BP2-DT	CD2BP2 divergent transcript
RP11-505K9.1
CX3CL1	C-X3-C motif chemokine ligand 1	16
SLC22A15	solute carrier family 22 member 15	1
SELENOI	selenoprotein I	2
GLDC	glycine decarboxylase	9
ARMCX1	armadillo repeat containing X-linked 1	X
PDK1	pyruvate dehydrogenase kinase 1	2
YPEL5	yippee like 5	2
CCL28	C-C motif chemokine ligand 28	5
FTH1P7	ferritin heavy chain 1 pseudogene 7
UST	uronyl 2-sulfotransferase	6
BDKRB1	bradykinin receptor B1	14
SH3RF2	SH3 domain containing ring finger 2	5
OIP5	Opa interacting protein 5	15
MAP1LC3B	microtubule associated protein 1 light chain 3 bet...	16
PLAAT4	phospholipase A and acyltransferase 4	11
DUSP10	dual specificity phosphatase 10	1
ZNF503	zinc finger protein 503	10
TCF7	transcription factor 7	5
MT1X	metallothionein 1X	16
THOC6	THO complex 6	16
MAFF	MAF bZIP transcription factor F	22
SAT1	spermidine/spermine N1-acetyltransferase 1	X
RB1CC1	RB1 inducible coiled-coil 1	8
SMARCD3	SWI/SNF related, matrix associated, actin dependen...	7
COQ10B	coenzyme Q10B	2
NUAK2	NUAK family kinase 2	1
MDK	midkine	11
U47924.31
SWSAP1	SWIM-type zinc finger 7 associated protein 1	19
JMJD1C	jumonji domain containing 1C	10
RPL39P3	ribosomal protein L39 pseudogene 3
NRCAM	neuronal cell adhesion molecule	7
TNPO1	transportin 1	5
ADGRG1	adhesion G protein-coupled receptor G1	16
EPB41	erythrocyte membrane protein band 4.1	1
LRRC14	leucine rich repeat containing 14	8
FTH1P5	ferritin heavy chain 1 pseudogene 5
AC062028.1
AK1	adenylate kinase 1	9
MBD3	methyl-CpG binding domain protein 3	19
PCED1A	PC-esterase domain containing 1A	20
HSPA13	heat shock protein family A (Hsp70) member 13	21
MCM3	minichromosome maintenance complex component 3	6
RP11-47A8.5
CTB-70G10.1
TSPAN12	tetraspanin 12	7
C1orf122	chromosome 1 open reading frame 122	1
IPMK	inositol polyphosphate multikinase	10
RHOD	ras homolog family member D	11
DUSP1	dual specificity phosphatase 1	5
SIPA1	signal-induced proliferation-associated 1	11
WNT7A	Wnt family member 7A	3
COG3	component of oligomeric golgi complex 3	13
POLR3G	RNA polymerase III subunit G	5
PHLDB1	pleckstrin homology like domain family B member 1	11
RAB18	RAB18, member RAS oncogene family	10
VLDLR	very low density lipoprotein receptor	9
CADM1	cell adhesion molecule 1	11
ZNF160	zinc finger protein 160	19
CTD-2015H6.3
KCP	kielin cysteine rich BMP regulator	7
GSTM4	glutathione S-transferase mu 4	1
SREK1IP1P1	SREK1IP1 pseudogene 1
TLCD1	TLC domain containing 1	17
BLOC1S2	biogenesis of lysosomal organelles complex 1 subun...	10
IRX5	iroquois homeobox 5	16
CTHRC1	collagen triple helix repeat containing 1	8
RP11-81M19.3
ZNF731P	zinc finger protein 731, pseudogene
WBP1	WW domain binding protein 1	2
NDUFAF2P1	NDUFAF2 pseudogene 1
CEP131	centrosomal protein 131	17
PCOLCE2	procollagen C-endopeptidase enhancer 2	3
CCDC32	coiled-coil domain containing 32	15
PHPT1	phosphohistidine phosphatase 1	9
TELO2	telomere maintenance 2	16
AC114730.7
NAMPT	nicotinamide phosphoribosyltransferase	7
CRIM1	cysteine rich transmembrane BMP regulator 1	2
TMEM265	transmembrane protein 265	16
CLSTN3	calsyntenin 3	12
BNIP3	BCL2 interacting protein 3	10
FAAH	fatty acid amide hydrolase	1
TMEM167B	transmembrane protein 167B	1
OPLAH	5-oxoprolinase, ATP-hydrolysing	8
GALK1	galactokinase 1	17
UNC93B1	unc-93 homolog B1, TLR signaling regulator	11
AC024592.12
GID4	GID complex subunit 4 homolog	17
UNC5B-AS1	UNC5B antisense RNA 1	10
COL5A1	collagen type V alpha 1 chain	9
TMEM219	transmembrane protein 219	16
MYBL2	MYB proto-oncogene like 2	20
CCDC122	coiled-coil domain containing 122	13
PTPA	protein phosphatase 2 phosphatase activator	9
IFIH1	interferon induced with helicase C domain 1	2
METTL7B	methyltransferase like 7B	12
SELENOK	selenoprotein K	3
AGAP11	ArfGAP with GTPase domain, ankyrin repeat and PH d...	10
CAMLG	calcium modulating ligand	5
AMPD3	adenosine monophosphate deaminase 3	11
RSL24D1	ribosomal L24 domain containing 1	15
BAIAP2L2	BAR/IMD domain containing adaptor protein 2 like 2	22
PRR15L	proline rich 15 like	17
CTD-2336O2.1
HECW1	HECT, C2 and WW domain containing E3 ubiquitin pro...	7
PNKD	PNKD metallo-beta-lactamase domain containing	2
SLC25A11	solute carrier family 25 member 11	17
CCDC74B	coiled-coil domain containing 74B	2
TMC4	transmembrane channel like 4	19
PEX10	peroxisomal biogenesis factor 10	1
PAK6	p21 (RAC1) activated kinase 6	15
TDP2	tyrosyl-DNA phosphodiesterase 2	6
PIMREG	PICALM interacting mitotic regulator	17
MIRLET7BHG	MIRLET7B host gene	22
SERPINH1	serpin family H member 1	11
ALDH7A1	aldehyde dehydrogenase 7 family member A1	5
ANO9	anoctamin 9	11
DHRS1	dehydrogenase/reductase 1	14
IFIT5	interferon induced protein with tetratricopeptide ...	10
DCAF12L2	DDB1 and CUL4 associated factor 12 like 2	X
LRRC61	leucine rich repeat containing 61	7
PCDHA7	protocadherin alpha 7	5
KMT5C	lysine methyltransferase 5C	19
SHKBP1	SH3KBP1 binding protein 1	19
POLK	DNA polymerase kappa	5
SALL4	spalt like transcription factor 4	20
LMNA	lamin A/C	1
SDC3	syndecan 3	1
SPAG9	sperm associated antigen 9	17
LMTK2	lemur tyrosine kinase 2	7
TSPAN4	tetraspanin 4	11
PDE4B	phosphodiesterase 4B	1
NAV2-AS6	NAV2 antisense RNA 6	11
NUDT22	nudix hydrolase 22	11
UBE2D1	ubiquitin conjugating enzyme E2 D1	10
ZNF91	zinc finger protein 91	19
NFIA	nuclear factor I A	1
GHDC	GH3 domain containing	17
TAX1BP3	Tax1 binding protein 3	17
CELF4	CUGBP Elav-like family member 4	18
TSPY26P	testis specific protein Y-linked 26, pseudogene	20
PCSK1N	proprotein convertase subtilisin/kexin type 1 inhi...	X
RP11-511P7.5
PXMP4	peroxisomal membrane protein 4	20
FOXM1	forkhead box M1	12
SCAND1	SCAN domain containing 1	20
HERPUD1	homocysteine inducible ER protein with ubiquitin l...	16
AGPAT1	1-acylglycerol-3-phosphate O-acyltransferase 1	6
DLGAP1	DLG associated protein 1	18
PRRT2	proline rich transmembrane protein 2	16
RESF1	retroelement silencing factor 1	12
SPTLC2	serine palmitoyltransferase long chain base subuni...	14
MOSPD3	motile sperm domain containing 3	7
VIPR1	vasoactive intestinal peptide receptor 1	3
CAVIN1	caveolae associated protein 1	17
ATF3	activating transcription factor 3	1
KIF20A	kinesin family member 20A	5
PRXL2C	peroxiredoxin like 2C	9
SELENON	selenoprotein N	1
C20orf27	chromosome 20 open reading frame 27	20
RNMT	RNA guanine-7 methyltransferase	18
FBXL6	F-box and leucine rich repeat protein 6	8
CCDC93	coiled-coil domain containing 93	2
CTDSP1	CTD small phosphatase 1	2
CTD-2008L17.1
UROS	uroporphyrinogen III synthase	10
KCNMA1	potassium calcium-activated channel subfamily M al...	10
GPR39	G protein-coupled receptor 39	2
SSC5D	scavenger receptor cysteine rich family member wit...	19
PSMD14	proteasome 26S subunit, non-ATPase 14	2
MFGE8	milk fat globule EGF and factor V/VIII domain cont...	15
SPSB1	splA/ryanodine receptor domain and SOCS box contai...	1
WTIP	WT1 interacting protein	19
OGG1	8-oxoguanine DNA glycosylase	3
ZNF267	zinc finger protein 267	16
CDC42EP1	CDC42 effector protein 1	22
AVPI1	arginine vasopressin induced 1	10
EPB41L1	erythrocyte membrane protein band 4.1 like 1	20
NAA38	N-alpha-acetyltransferase 38, NatC auxiliary subun...	17
ELF3	E74 like ETS transcription factor 3	1
ARMCX2	armadillo repeat containing X-linked 2	X
CCDC186	coiled-coil domain containing 186	10
SLC39A11	solute carrier family 39 member 11	17
PKMYT1	protein kinase, membrane associated tyrosine/threo...	16
TMEM154	transmembrane protein 154	4
FTH1P11	ferritin heavy chain 1 pseudogene 11
MTHFD2	methylenetetrahydrofolate dehydrogenase (NADP+ dep...	2
FLVCR2	FLVCR heme transporter 2	14
NEDD4L	NEDD4 like E3 ubiquitin protein ligase	18
SPIRE1	spire type actin nucleation factor 1	18
ITPK1	inositol-tetrakisphosphate 1-kinase	14
PDP2	pyruvate dehyrogenase phosphatase catalytic subuni...	16
BIRC5	baculoviral IAP repeat containing 5	17
NBPF19	NBPF member 19	1
CRLF3	cytokine receptor like factor 3	17
AK4	adenylate kinase 4	1
FAT1	FAT atypical cadherin 1	4
HSPA2	heat shock protein family A (Hsp70) member 2	14
ITGA7	integrin subunit alpha 7	12
ADAM23	ADAM metallopeptidase domain 23	2
ITPKC	inositol-trisphosphate 3-kinase C	19
AIFM2	apoptosis inducing factor mitochondria associated ...	10
H1-2	H1.2 linker histone, cluster member	6
PIK3CD	phosphatidylinositol-4,5-bisphosphate 3-kinase cat...	1
MRPS34	mitochondrial ribosomal protein S34	16
ZNF292	zinc finger protein 292	6
ASS1	argininosuccinate synthase 1	9
SGPP1	sphingosine-1-phosphate phosphatase 1	14
DDX21	DExD-box helicase 21	10
TMED5	transmembrane p24 trafficking protein 5	1
CPLX1	complexin 1	4
TMEM98	transmembrane protein 98	17
ATP10A	ATPase phospholipid transporting 10A (putative)	15
UNC5B	unc-5 netrin receptor B	10
MRPL20-DT	MRPL20 divergent transcript
HPCAL1	hippocalcin like 1	2
SNX25	sorting nexin 25	4
FAM98C	family with sequence similarity 98 member C	19
KRT6A	keratin 6A	12
D2HGDH	D-2-hydroxyglutarate dehydrogenase	2
CKB	creatine kinase B	14
RGS3	regulator of G protein signaling 3	9
STK17A	serine/threonine kinase 17a	7
E2F8	E2F transcription factor 8	11
FKBP8	FKBP prolyl isomerase 8	19
NDUFAF2	NADH:ubiquinone oxidoreductase complex assembly fa...	5
MARCHF2	membrane associated ring-CH-type finger 2	19
SLC38A2	solute carrier family 38 member 2	12
SLC2A3	solute carrier family 2 member 3	12
CAMK2N1	calcium/calmodulin dependent protein kinase II inh...	1
HOMER1	homer scaffold protein 1	5
MUC4	mucin 4, cell surface associated	3
TIMP2	TIMP metallopeptidase inhibitor 2	17
BRI3BP	BRI3 binding protein	12
PLCB3	phospholipase C beta 3	11
LINC01605.2
NDUFB10	NADH:ubiquinone oxidoreductase subunit B10	16
ARID5A	AT-rich interaction domain 5A	2
VAMP1	vesicle associated membrane protein 1	12
PIK3R2	phosphoinositide-3-kinase regulatory subunit 2	19
XRCC3	X-ray repair cross complementing 3	14
EHD1	EH domain containing 1	11
GRIK5	glutamate ionotropic receptor kainate type subunit...	19
RNF213-AS1	RNF213 antisense RNA 1	17
PVR	PVR cell adhesion molecule	19
AC009506.1
POLR3H	RNA polymerase III subunit H	22
SLC38A1	solute carrier family 38 member 1	12
UAP1	UDP-N-acetylglucosamine pyrophosphorylase 1	1
LAMB2	laminin subunit beta 2	3
KCNK3	potassium two pore domain channel subfamily K memb...	2
FTH1	ferritin heavy chain 1	11
POLA2	DNA polymerase alpha 2, accessory subunit	11
COL6A1	collagen type VI alpha 1 chain	21
ZNF83	zinc finger protein 83	19
TMCC3	transmembrane and coiled-coil domain family 3	12
ARFGEF3	ARFGEF family member 3	6
PIGA	phosphatidylinositol glycan anchor biosynthesis cl...	X
TBK1	TANK binding kinase 1	12
SYDE1	synapse defective Rho GTPase homolog 1	19
PVRIG	PVR related immunoglobulin domain containing	7
OXGR1	oxoglutarate receptor 1	13
TBCA	tubulin folding cofactor A	5
F3	coagulation factor III, tissue factor	1
MPP7	membrane palmitoylated protein 7	10
P3H4	prolyl 3-hydroxylase family member 4 (inactive)	17
PAFAH1B3	platelet activating factor acetylhydrolase 1b cata...	19
CAPN1	calpain 1	11
CNST	consortin, connexin sorting protein	1
TMEM8B	transmembrane protein 8B	9
PRDX5	peroxiredoxin 5	11
DCXR	dicarbonyl and L-xylulose reductase	17
ARHGEF9	Cdc42 guanine nucleotide exchange factor 9	X
NLRX1	NLR family member X1	11
C4orf19	chromosome 4 open reading frame 19	4
MDM2	MDM2 proto-oncogene	12
GAA	alpha glucosidase	17
CARD10	caspase recruitment domain family member 10	22
C5orf51	chromosome 5 open reading frame 51	5
MOV10	Mov10 RISC complex RNA helicase	1
ENDOG	endonuclease G	9
MRNIP	MRN complex interacting protein	5
RP11-488L18.10
PSMB9	proteasome 20S subunit beta 9	6
MYRF	myelin regulatory factor	11
LAMC2	laminin subunit gamma 2	1
PXMP2	peroxisomal membrane protein 2	12
IPO7P2	importin 7 pseudogene 2
RP11-225B17.2
FAM71E1	family with sequence similarity 71 member E1	19
RP11-333E13.2
SSH3	slingshot protein phosphatase 3	11
NNMT	nicotinamide N-methyltransferase	11
MCPH1-AS1	MCPH1 antisense RNA 1	8
JMJD7	jumonji domain containing 7	15
MTSS2	MTSS I-BAR domain containing 2	16
LINC01119	long intergenic non-protein coding RNA 1119	2
TRPT1	tRNA phosphotransferase 1	11
TRIO	trio Rho guanine nucleotide exchange factor	5
TMSB15A	thymosin beta 15A	X
LZTS1	leucine zipper tumor suppressor 1	8
ZFP36L1	ZFP36 ring finger protein like 1	14
ANAPC15	anaphase promoting complex subunit 15	11
RP11-152N13.10
ARHGEF2	Rho/Rac guanine nucleotide exchange factor 2	1
NRBP2	nuclear receptor binding protein 2	8
RP1-101K10.6
ZNF674	zinc finger protein 674	X
FAM201A	family with sequence similarity 201 member A	9
TENT5B	terminal nucleotidyltransferase 5B	1
ZKSCAN8	zinc finger with KRAB and SCAN domains 8	6
UBTD1	ubiquitin domain containing 1	10
GOLGA4	golgin A4	3
DGCR6L	DiGeorge syndrome critical region gene 6 like	22
RDM1	RAD52 motif containing 1	17
E2F2	E2F transcription factor 2	1
HAPLN3	hyaluronan and proteoglycan link protein 3	15
NXPE3	neurexophilin and PC-esterase domain family member...	3
UCHL3	ubiquitin C-terminal hydrolase L3	13
TREX2	three prime repair exonuclease 2	X
SUMF1	sulfatase modifying factor 1	3
LINC02438	long intergenic non-protein coding RNA 2438
WDR43	WD repeat domain 43	2
BMP2	bone morphogenetic protein 2	20
GATD1	glutamine amidotransferase class 1 domain containi...	11
EPHA1	EPH receptor A1	7
ADAM17	ADAM metallopeptidase domain 17	2
GAB2	GRB2 associated binding protein 2	11
RP11-274H2.5
SDCBP	syndecan binding protein	8
RNASEH2C	ribonuclease H2 subunit C	11
HECA	hdc homolog, cell cycle regulator	6
ISYNA1	inositol-3-phosphate synthase 1	19
PSMB10	proteasome 20S subunit beta 10	16
SH2D4A	SH2 domain containing 4A	8
CSRP1	cysteine and glycine rich protein 1	1
PAGR1	PAXIP1 associated glutamate rich protein 1	16
ZSCAN1	zinc finger and SCAN domain containing 1	19
HYAL2	hyaluronidase 2	3
ZDBF2	zinc finger DBF-type containing 2	2
ABHD8	abhydrolase domain containing 8	19
PRAG1	PEAK1 related, kinase-activating pseudokinase 1	8
CLSTN1	calsyntenin 1	1
ACBD4	acyl-CoA binding domain containing 4	17
AC007383.3
METTL26	methyltransferase like 26	16
AC018816.3
INHA	inhibin subunit alpha	2
HSPG2	heparan sulfate proteoglycan 2	1
DHFR	dihydrofolate reductase	5
CTD-2116N17.1
NPDC1	neural proliferation, differentiation and control ...	9
NT5DC2	5'-nucleotidase domain containing 2	3
IGFBP3	insulin like growth factor binding protein 3	7
DHRSX	dehydrogenase/reductase X-linked	X
RNF169	ring finger protein 169	11
KDM2B-DT	KDM2B divergent transcript
RTEL1	regulator of telomere elongation helicase 1	20
FZD1	frizzled class receptor 1	7
TBC1D30	TBC1 domain family member 30	12
IGFBP2	insulin like growth factor binding protein 2	2
CTNNBIP1	catenin beta interacting protein 1	1
ZDHHC24	zinc finger DHHC-type containing 24	11
DUX4L50	double homeobox 4 like 50 (pseudogene)
NRIP1	nuclear receptor interacting protein 1	21
SGSM3	small G protein signaling modulator 3	22
CC2D2A	coiled-coil and C2 domain containing 2A	4
ARL6IP4	ADP ribosylation factor like GTPase 6 interacting ...	12
LRATD2	LRAT domain containing 2	8
OGFRL1	opioid growth factor receptor like 1	6
RP11-54H7.4
DDB2	damage specific DNA binding protein 2	11
TYMS	thymidylate synthetase	18
LBX2-AS1	LBX2 antisense RNA 1	2
GNG2	G protein subunit gamma 2	14
WDR90	WD repeat domain 90	16
MCM6	minichromosome maintenance complex component 6	2
CYB561A3	cytochrome b561 family member A3	11
FAM234A	family with sequence similarity 234 member A	16
ZNF576	zinc finger protein 576	19
RTL8B	retrotransposon Gag like 8B	X
TTL	tubulin tyrosine ligase	2
MACO1	macoilin 1	1
MECR	mitochondrial trans-2-enoyl-CoA reductase	1
LRFN1	leucine rich repeat and fibronectin type III domai...	19
TAF1C	TATA-box binding protein associated factor, RNA po...	16
ORAI2	ORAI calcium release-activated calcium modulator 2	7
REV3L	REV3 like, DNA directed polymerase zeta catalytic ...	6
NLN	neurolysin	5
CDC45	cell division cycle 45	22
TGFBR1	transforming growth factor beta receptor 1	9
FBXO45	F-box protein 45	3
RND1	Rho family GTPase 1	12
RAP1BL	RAP1B like (pseudogene)
MID2	midline 2	X
ZMYM3	zinc finger MYM-type containing 3	X
GUSB	glucuronidase beta	7
CDH1	cadherin 1	16
MRI1	methylthioribose-1-phosphate isomerase 1	19
RP11-66N11.8
STX2	syntaxin 2	12
GRAMD2B	GRAM domain containing 2B	5
NLRC5	NLR family CARD domain containing 5	16
SERINC2	serine incorporator 2	1
XXYLT1	xyloside xylosyltransferase 1	3
P4HA2	prolyl 4-hydroxylase subunit alpha 2	5
NAA20	N-alpha-acetyltransferase 20, NatB catalytic subun...	20
TTC4	tetratricopeptide repeat domain 4	1
MESP2	mesoderm posterior bHLH transcription factor 2	15
MYO15B	myosin XVB	17
PLAA	phospholipase A2 activating protein	9
FUOM	fucose mutarotase	10
PGAP2	post-GPI attachment to proteins 2	11
DDIT3	DNA damage inducible transcript 3	12
CEP170	centrosomal protein 170	1
ARL5B	ADP ribosylation factor like GTPase 5B	10
SP8	Sp8 transcription factor	7
ECE1	endothelin converting enzyme 1	1
HINT3	histidine triad nucleotide binding protein 3	6
PSMB8	proteasome 20S subunit beta 8	6
DGAT2	diacylglycerol O-acyltransferase 2	11
TNK2	tyrosine kinase non receptor 2	3
CTB-50E14.5
ACOT2	acyl-CoA thioesterase 2	14
EML1	EMAP like 1	14
RP11-286N22.8
IL6	interleukin 6	7
CTD-2647L4.4
LRRFIP1	LRR binding FLII interacting protein 1	2
RAI1	retinoic acid induced 1	17
CCDC82	coiled-coil domain containing 82	11
RALA	RAS like proto-oncogene A	7
PCDHGA6	protocadherin gamma subfamily A, 6	5
ARL8A	ADP ribosylation factor like GTPase 8A	1
MAFK	MAF bZIP transcription factor K	7
ZNF706	zinc finger protein 706	8
CAPN6	calpain 6	X
AURKAIP1	aurora kinase A interacting protein 1	1
AFF4	AF4/FMR2 family member 4	5
HOMER3	homer scaffold protein 3	19
SERINC1	serine incorporator 1	6
SSH1	slingshot protein phosphatase 1	12
MIR4458HG	MIR4458 host gene	5
ZNF281	zinc finger protein 281	1
ETHE1	ETHE1 persulfide dioxygenase	19
DHTKD1	dehydrogenase E1 and transketolase domain containi...	10
ABHD12	abhydrolase domain containing 12, lysophospholipas...	20
TMEM191A	transmembrane protein 191A (pseudogene)	22
OSBPL7	oxysterol binding protein like 7	17
POLM	DNA polymerase mu	7
SDE2	SDE2 telomere maintenance homolog	1
RP11-281O15.7
CHD1	chromodomain helicase DNA binding protein 1	5
RHOT2	ras homolog family member T2	16
MGMT	O-6-methylguanine-DNA methyltransferase	10
ALAD	aminolevulinate dehydratase	9
BTBD2	BTB domain containing 2	19
ITSN2	intersectin 2	2
ELMO3	engulfment and cell motility 3	16
RP11-467L13.7
TAF4B	TATA-box binding protein associated factor 4b	18
KDSR	3-ketodihydrosphingosine reductase	18
TRERF1	transcriptional regulating factor 1	6
THAP7	THAP domain containing 7	22
NCAM2	neural cell adhesion molecule 2	21
FBXO2	F-box protein 2	1
AGBL5	AGBL carboxypeptidase 5	2
HCG15	HLA complex group 15	6
GLRX3	glutaredoxin 3	10
FKBP10	FKBP prolyl isomerase 10	17
MLST8	MTOR associated protein, LST8 homolog	16
PARP14	poly(ADP-ribose) polymerase family member 14	3
SPEG	striated muscle enriched protein kinase	2
CBLL1	Cbl proto-oncogene like 1	7
SNAI1	snail family transcriptional repressor 1	20
PRDM12	PR/SET domain 12	9
PYGB	glycogen phosphorylase B	20
ESPN	espin	1
SLFN13	schlafen family member 13	17
NIBAN1	niban apoptosis regulator 1	1
MAP3K6	mitogen-activated protein kinase kinase kinase 6	1
DNAJB12	DnaJ heat shock protein family (Hsp40) member B12	10
CPZ	carboxypeptidase Z	4
LZTS2	leucine zipper tumor suppressor 2	10
DNPH1	2'-deoxynucleoside 5'-phosphate N-hydrolase 1	6
RAD54L	RAD54 like	1
WT1-AS	WT1 antisense RNA	11
UBE2D3P1	ubiquitin conjugating enzyme E2 D3 pseudogene 1
ZNF503-AS2	ZNF503 antisense RNA 2	10
ISCA1	iron-sulfur cluster assembly 1	9
PLPP1	phospholipid phosphatase 1	5
GRB10	growth factor receptor bound protein 10	7
LMTK3	lemur tyrosine kinase 3	19
DPH3	diphthamide biosynthesis 3	3
RHOV	ras homolog family member V	15
NDUFS8	NADH:ubiquinone oxidoreductase core subunit S8	11
RNF223	ring finger protein 223	1
RABGGTB	Rab geranylgeranyltransferase subunit beta	1
NUDT1	nudix hydrolase 1	7
CDC42EP4	CDC42 effector protein 4	17
IFI27L2	interferon alpha inducible protein 27 like 2	14
MSN	moesin	X
TMEM179B	transmembrane protein 179B	11
TPM2	tropomyosin 2	9
FAM89B	family with sequence similarity 89 member B	11
SH3BGRL	SH3 domain binding glutamate rich protein like	X
INAFM1	InaF motif containing 1	19
NDUFB7	NADH:ubiquinone oxidoreductase subunit B7	19
AHR	aryl hydrocarbon receptor	7
PTPRJ	protein tyrosine phosphatase receptor type J	11
TECR	trans-2,3-enoyl-CoA reductase	19
TMUB1	transmembrane and ubiquitin like domain containing...	7
MIR205HG	MIR205 host gene	1
LASP1	LIM and SH3 protein 1	17
CLDN4	claudin 4	7
VHL	von Hippel-Lindau tumor suppressor	3
IFI16	interferon gamma inducible protein 16	1
IGSF9B	immunoglobulin superfamily member 9B	11
EPB41L4A-AS1	EPB41L4A antisense RNA 1	5
FAH	fumarylacetoacetate hydrolase	15
TKFC	triokinase and FMN cyclase	11
ZNF428	zinc finger protein 428	19
TRAIP	TRAF interacting protein	3
GRPEL2	GrpE like 2, mitochondrial	5
CTBP1-DT	CTBP1 divergent transcript	4
LRFN3	leucine rich repeat and fibronectin type III domai...	19
HPDL	4-hydroxyphenylpyruvate dioxygenase like	1
EEA1	early endosome antigen 1	12
STEAP1	STEAP family member 1	7
DCPS	decapping enzyme, scavenger	11
EVI5	ecotropic viral integration site 5	1
NFIL3	nuclear factor, interleukin 3 regulated	9
SH3BP4	SH3 domain binding protein 4	2
SRSF2	serine and arginine rich splicing factor 2	17
ERCC2	ERCC excision repair 2, TFIIH core complex helicas...	19
ARHGEF40	Rho guanine nucleotide exchange factor 40	14
BOD1L1	biorientation of chromosomes in cell division 1 li...	4
PTPN12	protein tyrosine phosphatase non-receptor type 12	7
NAA25	N-alpha-acetyltransferase 25, NatB auxiliary subun...	12
BHLHE40	basic helix-loop-helix family member e40	3
RP13-512J5.2
DIAPH2	diaphanous related formin 2	X
WNT7B	Wnt family member 7B	22
XG	Xg glycoprotein (Xg blood group)	X
CABLES1	Cdk5 and Abl enzyme substrate 1	18
LGALS9	galectin 9	17
TMEM47	transmembrane protein 47	X
HPN	hepsin	19
AGPAT2	1-acylglycerol-3-phosphate O-acyltransferase 2	9
NPC1	NPC intracellular cholesterol transporter 1	18
JMJD8	jumonji domain containing 8	16
PRR13P5	proline rich 13 pseudogene 5
AKT3	AKT serine/threonine kinase 3	1
MAP3K20	mitogen-activated protein kinase kinase kinase 20	2
TMEM223	transmembrane protein 223	11
GSR	glutathione-disulfide reductase	8
TATDN1P1	TatD DNase domain containing 1 pseudogene 1
SHB	SH2 domain containing adaptor protein B	9
C1orf220	chromosome 1 putative open reading frame 220	1
PITPNB	phosphatidylinositol transfer protein beta	22
UTRN	utrophin	6
RP11-1399P15.1
VEZT	vezatin, adherens junctions transmembrane protein	12
ZNF277	zinc finger protein 277	7
AXL	AXL receptor tyrosine kinase	19
ICAM3	intercellular adhesion molecule 3	19
WFDC2	WAP four-disulfide core domain 2	20
PLEKHB2	pleckstrin homology domain containing B2	2
ZNF414	zinc finger protein 414	19
KAZALD1	Kazal type serine peptidase inhibitor domain 1	10
EMC10	ER membrane protein complex subunit 10	19
CBL	Cbl proto-oncogene	11
GSTM3	glutathione S-transferase mu 3	1
MYOF	myoferlin	10
FAAP100	FA core complex associated protein 100	17
TFRC	transferrin receptor	3
AGTPBP1	ATP/GTP binding carboxypeptidase 1	9
LARP1B	La ribonucleoprotein 1B	4
MYO1B	myosin IB	2
CCNJ	cyclin J	10
GOLT1B	golgi transport 1B	12
DHCR24	24-dehydrocholesterol reductase	1
BSDC1	BSD domain containing 1	1
NORAD	non-coding RNA activated by DNA damage	20
LYPLAL1	lysophospholipase like 1	1
MIB2	MIB E3 ubiquitin protein ligase 2	1
IPO7	importin 7	11
RAB34	RAB34, member RAS oncogene family	17
KPNA2P3	karyopherin subunit alpha 2 pseudogene 3
TMEM117	transmembrane protein 117	12
CYP2T1P	cytochrome P450 family 2 subfamily T member 1, pse...	19
ZNF672	zinc finger protein 672	1
ZC3HAV1	zinc finger CCCH-type containing, antiviral 1	7
CMC4	C-X9-C motif containing 4	X
HBP1	HMG-box transcription factor 1	7
IL24	interleukin 24	1
LASTR	lncRNA associated with SART3 regulation of splicin...	10
DAAM1	dishevelled associated activator of morphogenesis ...	14
SYNJ2	synaptojanin 2	6
CDK5RAP3	CDK5 regulatory subunit associated protein 3	17
KRAS	KRAS proto-oncogene, GTPase	12
NDUFV1	NADH:ubiquinone oxidoreductase core subunit V1	11
APEH	acylaminoacyl-peptide hydrolase	3
UBTD2	ubiquitin domain containing 2	5
ZNF702P	zinc finger protein 702, pseudogene	19
THTPA	thiamine triphosphatase	14
VPS13C	vacuolar protein sorting 13 homolog C	15
TPCN2	two pore segment channel 2	11
SRRT	serrate, RNA effector molecule	7
PLEKHA3	pleckstrin homology domain containing A3	2
ANXA1	annexin A1	9
PIGT	phosphatidylinositol glycan anchor biosynthesis cl...	20
KRT17	keratin 17	17
PCYT1A	phosphate cytidylyltransferase 1A, choline	3
SOD3	superoxide dismutase 3	4
DNAJB1	DnaJ heat shock protein family (Hsp40) member B1	19
PTMAP2	prothymosin alpha pseudogene 2
PSMC1	proteasome 26S subunit, ATPase 1	14
PPM1K	protein phosphatase, Mg2+/Mn2+ dependent 1K	4
ZFP28	ZFP28 zinc finger protein	19
C7orf50	chromosome 7 open reading frame 50	7
CADPS	calcium dependent secretion activator	3
KLHL17	kelch like family member 17	1
PFDN4	prefoldin subunit 4	20
HSD17B8	hydroxysteroid 17-beta dehydrogenase 8	6
CPTP	ceramide-1-phosphate transfer protein	1
LMNB2	lamin B2	19
RHBDD2	rhomboid domain containing 2	7
LMF2	lipase maturation factor 2	22
CLN8	CLN8 transmembrane ER and ERGIC protein	8
ZBTB33	zinc finger and BTB domain containing 33	X
MIF4GD-DT	MIF4GD divergent transcript	17
LGALS8	galectin 8	1
ASPHD1	aspartate beta-hydroxylase domain containing 1	16
BANK1	B cell scaffold protein with ankyrin repeats 1	4
CCDC8	coiled-coil domain containing 8	19
HEXIM1	HEXIM P-TEFb complex subunit 1	17
TBC1D15	TBC1 domain family member 15	12
ATG12	autophagy related 12	5
PRRG4	proline rich and Gla domain 4	11
OXLD1	oxidoreductase like domain containing 1	17
SSBP3	single stranded DNA binding protein 3	1
EPHB2	EPH receptor B2	1
COL8A1	collagen type VIII alpha 1 chain	3
DNAJB4	DnaJ heat shock protein family (Hsp40) member B4	1
CEP290	centrosomal protein 290	12
CSGALNACT2	chondroitin sulfate N-acetylgalactosaminyltransfer...	10
DNTTIP2	deoxynucleotidyltransferase terminal interacting p...	1
ACTR1B	actin related protein 1B	2
LINC00511	long intergenic non-protein coding RNA 511	17
CHD3	chromodomain helicase DNA binding protein 3	17
KIF3A	kinesin family member 3A	5
GINS2	GINS complex subunit 2	16
PFKFB4	6-phosphofructo-2-kinase/fructose-2,6-biphosphatas...	3
TRPM7	transient receptor potential cation channel subfam...	15
NXN	nucleoredoxin	17
PTOV1	PTOV1 extended AT-hook containing adaptor protein	19
PRELID3B	PRELI domain containing 3B	20
SORT1	sortilin 1	1
RP5-908M14.9
LACTB	lactamase beta	15
GLIS2	GLIS family zinc finger 2	16
KCTD17	potassium channel tetramerization domain containin...	22
UBTF	upstream binding transcription factor	17
CYB5D2	cytochrome b5 domain containing 2	17
ZDHHC9	zinc finger DHHC-type palmitoyltransferase 9	X
SAMD9L	sterile alpha motif domain containing 9 like	7
ATP6V0E2	ATPase H+ transporting V0 subunit e2	7
SP100	SP100 nuclear antigen	2
CERCAM	cerebral endothelial cell adhesion molecule	9
SPRYD7	SPRY domain containing 7	13
XAGE2	X antigen family member 2	X
C1orf210	chromosome 1 open reading frame 210	1
TM7SF3	transmembrane 7 superfamily member 3	12
PPP1R15A	protein phosphatase 1 regulatory subunit 15A	19
DBNL	drebrin like	7
EXOC3L4	exocyst complex component 3 like 4	14
ABCA3	ATP binding cassette subfamily A member 3	16
PHLDB2	pleckstrin homology like domain family B member 2	3
BIRC3	baculoviral IAP repeat containing 3	11
SOAT1	sterol O-acyltransferase 1	1
IRF3	interferon regulatory factor 3	19
OTUD4	OTU deubiquitinase 4	4
ACOT4	acyl-CoA thioesterase 4	14
TSTD1	thiosulfate sulfurtransferase like domain containi...	1
EPS15	epidermal growth factor receptor pathway substrate...	1
KIAA2013	KIAA2013	1
CD109	CD109 molecule	6
BRIP1	BRCA1 interacting helicase 1	17
HIRIP3	HIRA interacting protein 3	16
IMPA2	inositol monophosphatase 2	18
WWP1	WW domain containing E3 ubiquitin protein ligase 1	8
SMARCD2	SWI/SNF related, matrix associated, actin dependen...	17
FTH1P10	ferritin heavy chain 1 pseudogene 10
RIBC2	RIB43A domain with coiled-coils 2	22
CCDC112	coiled-coil domain containing 112	5
SKIV2L	Ski2 like RNA helicase	6
RAB3IP	RAB3A interacting protein	12
MVK	mevalonate kinase	12
NUBP2	nucleotide binding protein 2	16
RP11-438J1.1
SAMD8	sterile alpha motif domain containing 8	10
ZNF385A	zinc finger protein 385A	12
CISD2	CDGSH iron sulfur domain 2	4
MMACHC	metabolism of cobalamin associated C	1
HSPA1B	heat shock protein family A (Hsp70) member 1B	6
ETFB	electron transfer flavoprotein subunit beta	19
PKIB	cAMP-dependent protein kinase inhibitor beta	6
PPT2	palmitoyl-protein thioesterase 2	6
GFPT1	glutamine--fructose-6-phosphate transaminase 1	2
TMEM159
BDP1	B double prime 1, subunit of RNA polymerase III tr...	5
IRF2BP1	interferon regulatory factor 2 binding protein 1	19
THYN1	thymocyte nuclear protein 1	11
CDR2L	cerebellar degeneration related protein 2 like	17
LGALS1	galectin 1	22
TRIOBP	TRIO and F-actin binding protein	22
WDR44	WD repeat domain 44	X
CBX4	chromobox 4	17
KRT18	keratin 18	12
POGLUT3	protein O-glucosyltransferase 3	11
NFAT5	nuclear factor of activated T cells 5	16
GARRE1	granule associated Rac and RHOG effector 1	19
TMEM170A	transmembrane protein 170A	16
OVOL2	ovo like zinc finger 2	20
MYPOP	Myb related transcription factor, partner of profi...	19
CUTA	cutA divalent cation tolerance homolog	6
PRDX1	peroxiredoxin 1	1
LINC01725	long intergenic non-protein coding RNA 1725	1
ATRAID	all-trans retinoic acid induced differentiation fa...	2
C11orf68	chromosome 11 open reading frame 68	11
PAXX	PAXX non-homologous end joining factor	9
RP11-474O21.5
N4BP2	NEDD4 binding protein 2	4
DUSP3	dual specificity phosphatase 3	17
TAX1BP1	Tax1 binding protein 1	7
STAM	signal transducing adaptor molecule	10
TRAPPC5	trafficking protein particle complex subunit 5	19
MTF1	metal regulatory transcription factor 1	1
POLR3D	RNA polymerase III subunit D	8
PDXK	pyridoxal kinase	21
ZFAND5	zinc finger AN1-type containing 5	9
PPP1R9B	protein phosphatase 1 regulatory subunit 9B	17
SCNN1G	sodium channel epithelial 1 subunit gamma	16
ZNF688	zinc finger protein 688	16
POMZP3	POM121 and ZP3 fusion	7
TMEM14A	transmembrane protein 14A	6
NR1D2	nuclear receptor subfamily 1 group D member 2	3
C16orf74	chromosome 16 open reading frame 74	16
UBE2K	ubiquitin conjugating enzyme E2 K	4
UHRF1BP1L	UHRF1 binding protein 1 like	12
FBXL19-AS1	FBXL19 antisense RNA 1	16
TOR3A	torsin family 3 member A	1
PSMC6	proteasome 26S subunit, ATPase 6	14
RHBDF1	rhomboid 5 homolog 1	16
HIF1A	hypoxia inducible factor 1 subunit alpha	14
AP1S2	adaptor related protein complex 1 subunit sigma 2	X
CISD1	CDGSH iron sulfur domain 1	10
IBTK	inhibitor of Bruton tyrosine kinase	6
DAP3	death associated protein 3	1
SLC19A2	solute carrier family 19 member 2	1
KLF10	Kruppel like factor 10	8
PDF	peptide deformylase, mitochondrial	16
WASHC4	WASH complex subunit 4	12
ZFAS1	ZNFX1 antisense RNA 1	20
RNF150	ring finger protein 150	4
FIBP	FGF1 intracellular binding protein	11
UBE2B	ubiquitin conjugating enzyme E2 B	5
OSER1	oxidative stress responsive serine rich 1	20
CUEDC1	CUE domain containing 1	17
ATG16L2	autophagy related 16 like 2	11
CPAMD8	C3 and PZP like alpha-2-macroglobulin domain conta...	19
NEIL3	nei like DNA glycosylase 3	4
ZSWIM6	zinc finger SWIM-type containing 6	5
TMEM9	transmembrane protein 9	1
ZFAND1	zinc finger AN1-type containing 1	8
AC004057.1
PPTC7	protein phosphatase targeting COQ7	12
WDR76	WD repeat domain 76	15
BCOR	BCL6 corepressor	X
ALDH5A1	aldehyde dehydrogenase 5 family member A1	6
TMEM134	transmembrane protein 134	11
LAMTOR4	late endosomal/lysosomal adaptor, MAPK and MTOR ac...	7
MSRB2	methionine sulfoxide reductase B2	10
FOSL1	FOS like 1, AP-1 transcription factor subunit	11
TFPI2	tissue factor pathway inhibitor 2	7
BSPRY	B-box and SPRY domain containing	9
TSPAN33	tetraspanin 33	7
RNF26	ring finger protein 26	11
RABL6	RAB, member RAS oncogene family like 6	9
RECQL5	RecQ like helicase 5	17
KPTN	kaptin, actin binding protein	19
LRRC20	leucine rich repeat containing 20	10
PLSCR1	phospholipid scramblase 1	3
PTGER2	prostaglandin E receptor 2	14
E2F3	E2F transcription factor 3	6
APEX2	apurinic/apyrimidinic endodeoxyribonuclease 2	X
UBE2W	ubiquitin conjugating enzyme E2 W	8
PTOV1-AS2	PTOV1 antisense RNA 2	19
TMEM64	transmembrane protein 64	8
PTK7	protein tyrosine kinase 7 (inactive)	6
TRIM8	tripartite motif containing 8	10
CDH2	cadherin 2	18
STEAP3	STEAP3 metalloreductase	2
KIF18B	kinesin family member 18B	17
JOSD1	Josephin domain containing 1	22
[truncated: 2,401 more rows]
