# Supplementary material for: Emerging roles of the cancerous inhibitor of protein phosphatase 2A (CIP2A) in ovarian cancer
Source: Sci Rep. 2025 Jul 1;15:22382. doi: 10.1038/s41598-025-05013-0 (PMC12214521; doi:10.1038/s41598-025-05013-0)
Supplement: Supplementary file 5 — Supplementary Material 5 [file 41598_2025_5013_MOESM5_ESM.xlsx]

## Sheet: BC11115d Specs
Name	BC11115d
Description	Ovary cancer tissue array with adjacent normal tissue, including pathology grade, TNM and stage, 100 cases/100 cores, replaced by OV1006.&nbsp;
Panel	Ovarian carcinoma tissue microarray with adjacent normal tissue, containing 5 cases of clear cell carcinoma, 62 serous carcinoma, 10 mucinous adenocarcinoma, 3 endometrioid adenocarcinoma, 10 lymph node metastasis carcinoma, 10 adjacent normal ovary tissue, single core per case
Price	258
Cases	100
Cores	100
Diameter	5
Rows	10
Columns	10
Position	No.	Age	Sex	Organ/Anatomic Site	Pathology diagnosis	TNM	Grade	Stage	Type	Tissue ID.
A1	1	43	F	Ovary	Clear cell carcinoma	T1N0M0	-	I	Malignant	Fov010083
A2	2	61	F	Ovary	Clear cell carcinoma	T1aN0M0	-	IA	Malignant	Fov040482
A3	3	50	F	Ovary	Clear cell carcinoma	T1N0M0	-	I	Malignant	Fov021624
A4	4	40	F	Ovary	Clear cell carcinoma	T1N0M0	-	I	Malignant	Fov010007
A5	5	48	F	Ovary	Clear cell carcinoma	T2N0M0	*	II	Malignant	Fov010015
A6	6	50	F	Ovary	Low grade serous carcinoma	T2aN0M0	-	IIA	Malignant	Fov020291
A7	7	60	F	Ovary	Low grade serous carcinoma	T1cN0M0	-	IC	Malignant	Fov020114
A8	8	69	F	Ovary	Endometrioid adenocarcinoma	T1aN0M0	1	IA	Malignant	Fov010665
A9	9	41	F	Ovary	Low grade serous carcinoma	T1N0M0	-	I	Malignant	Fov050433
A10	10	37	F	Ovary	Low grade serous carcinoma	T1aN0M0	-	IA	Malignant	Fov050422
B1	11	25	F	Ovary	Low grade serous carcinoma	T1N0M0	-	I	Malignant	Fov010772
B2	12	34	F	Ovary	Low grade serous carcinoma	T1aN0M0	-	IA	Malignant	Fov010244
B3	13	59	F	Ovary	Low grade serous carcinoma	T1aN0M0	-	IA	Malignant	Fov020113
B4	14	34	F	Ovary	Low grade serous carcinoma	T1bN0M0	-	IB	Malignant	Fov010243
B5	15	56	F	Ovary	High grade serous carcinoma	T2N0M0	-	II	Malignant	Fov030109
B6	16	22	F	Ovary	High grade serous carcinoma	T2bN0M0	-	IIB	Malignant	Fov010682
B7	17	33	F	Ovary	High grade serous carcinoma	T1N0M0	-	I	Malignant	Fov010873
B8	18	56	F	Ovary	High grade serous carcinoma	T1N0M0	-	I	Malignant	Fov040102
B9	19	48	F	Ovary	High grade serous carcinoma	T1N0M0	-	I	Malignant	Fov010719
B10	20	43	F	Ovary	High grade serous carcinoma	T1N0M0	-	I	Malignant	Fov050462
C1	21	48	F	Ovary	High grade serous carcinoma	T2bN0M0	-	IIB	Malignant	Fov040044
C2	22	51	F	Ovary	High grade serous carcinoma	T3cN1M0	-	IIIC	Malignant	Fov010563
C3	23	42	F	Ovary	High grade serous carcinoma	T1N0M0	-	I	Malignant	Fov020069
C4	24	47	F	Ovary	High grade serous carcinoma	T3N0M0	-	III	Malignant	Fov100004
C5	25	64	F	Ovary	High grade serous carcinoma	T1N0M0	-	I	Malignant	Fov100071
C6	26	52	F	Ovary	High grade serous carcinoma	T1aN0M0	-	IA	Malignant	Fov040095
C7	27	53	F	Ovary	High grade serous carcinoma	T2N0M1	-	IV	Malignant	Fov020111
C8	28	60	F	Ovary	High grade serous carcinoma	T1bN0M0	-	IB	Malignant	Fov020132
C9	29	54	F	Ovary	High grade serous carcinoma	T3cN1M0	-	IIIC	Malignant	Fov010137
C10	30	53	F	Ovary	High grade serous carcinoma	T1N0M0	-	I	Malignant	Fov020262
D1	31	47	F	Ovary	High grade serous carcinoma	T1aN0M0	-	IA	Malignant	Fov020193
D2	32	48	F	Ovary	High grade serous carcinoma	T1N0M0	-	I	Malignant	Fov040164
D3	33	48	F	Ovary	High grade serous carcinoma	T3cN0M0	-	IIIC	Malignant	Fov030120
D4	34	53	F	Ovary	High grade serous carcinoma	T1cN0M0	-	IC	Malignant	Fov031530
D5	35	26	F	Ovary	High grade serous carcinoma	T3cN1M0	-	IIIC	Malignant	Fov010750
D6	36	35	F	Ovary	High grade serous carcinoma	T1aN0M0	-	IA	Malignant	Fov020067
D7	37	58	F	Ovary	High grade serous carcinoma	T1N0M0	-	I	Malignant	Fov020002
D8	38	60	F	Ovary	High grade serous carcinoma	T1aN0M0	-	IA	Malignant	Fov020386
D9	39	55	F	Ovary	High grade serous carcinoma	T1N0M0	-	I	Malignant	Fov010809
D10	40	67	F	Ovary	High grade serous carcinoma	T1aN0M0	-	IA	Malignant	Fov050706
E1	41	57	F	Ovary	High grade serous carcinoma	T3cN1M0	-	IIIC	Malignant	Fov050417
E2	42	41	F	Ovary	High grade serous carcinoma	T1N0M0	-	I	Malignant	Fov020059
E3	43	63	F	Ovary	High grade serous carcinoma	T1N0M0	*	I	Malignant	Fov100220
E4	44	52	F	Ovary	High grade serous carcinoma	T2N0M0	-	II	Malignant	Fov010892
E5	45	66	F	Ovary	High grade serous carcinoma	T3N1M0	-	IIIC	Malignant	Fov020106
E6	46	52	F	Ovary	High grade serous carcinoma	T1cN0M0	-	IC	Malignant	Fov020519
E7	47	64	F	Ovary	High grade serous carcinoma	T3N1M1	-	IV	Malignant	Fov020776
E8	48	62	F	Ovary	High grade serous carcinoma	T2N0M0	-	II	Malignant	Fov010328
E9	49	42	F	Ovary	High grade serous carcinoma	T2N0M0	-	II	Malignant	Fov010252
E10	50	49	F	Ovary	High grade serous carcinoma	T2N0M0	-	II	Malignant	Fov010181
F1	51	59	F	Ovary	High grade serous carcinoma	T1cN0M0	-	IC	Malignant	Fov020486
F2	52	42	F	Ovary	High grade serous carcinoma	T3cN1M0	-	IIIC	Malignant	Fov010706
F3	53	49	F	Ovary	High grade serous carcinoma	T1aN0M0	-	IA	Malignant	Fov030970
F4	54	69	F	Ovary	High grade serous carcinoma	T2N0M0	-	II	Malignant	Fov030128
F5	55	42	F	Ovary	High grade serous carcinoma	T3N1M0	-	IIIC	Malignant	Fov110030
F6	56	53	F	Ovary	High grade serous carcinoma	T1aN0M0	-	IA	Malignant	Fov020263
F7	57	47	F	Ovary	High grade serous carcinoma	T1cN0M0	-	IC	Malignant	Fov020160
F8	58	49	F	Ovary	High grade serous carcinoma	T3N1M0	-	IIIC	Malignant	Fov010172
F9	59	52	F	Ovary	High grade serous carcinoma (sparse)	T3cN1M0	*	IIIC	Malignant	Fov021617
F10	60	55	F	Ovary	High grade serous carcinoma	T3cN1M1	*	IV	Malignant	Fov021215
G1	61	52	F	Ovary	High grade serous carcinoma	T2N0M0	*	II	Malignant	Fov020061
G2	62	51	F	Ovary	High grade serous carcinoma	T2N0M0	-	II	Malignant	Fov010748
G3	63	41	F	Ovary	High grade serous carcinoma	T1aN0M0	-	IA	Malignant	Fov020497
G4	64	56	F	Ovary	High grade serous carcinoma with necrosis	T3N0M0	-	III	Malignant	Fov100051
G5	65	55	F	Ovary	High grade serous carcinoma	T1N0M0	-	I	Malignant	Fov010903
G6	66	48	F	Ovary	High grade serous carcinoma	T3aN0M0	-	IIIA	Malignant	Fov050734
G7	67	60	F	Ovary	High grade serous carcinoma	T2bN0M0	-	IIB	Malignant	Fov050666
G8	68	51	F	Ovary	High grade serous carcinoma with necrosis	T1aN0M0	-	IA	Malignant	Fov050388
G9	69	46	F	Ovary	Mucinous papillary adenocarcinoma	T1aN0M0	*	IA	Malignant	Fov020778
G10	70	49	F	Ovary	Endometrioid adenocarcinoma	T1N0M0	1--2	I	Malignant	Fov020162
H1	71	34	F	Ovary	Mucinous adenocarcinoma	T1bN0M0	2	IB	Malignant	Fov032024
H2	72	37	F	Ovary	Mucinous adenocarcinoma	T1aN0M0	2	IA	Malignant	Fov021635
H3	73	39	F	Ovary	Mucinous adenocarcinoma with necrosis	T1aN0M0	2	IA	Malignant	Fov020599
H4	74	54	F	Ovary	Mucinous adenocarcinoma	T2aN0M0	2	IIA	Malignant	Fov020100
H5	75	41	F	Ovary	Mucinous adenocarcinoma	T1bN0M0	2--3	IB	Malignant	Fov020609
H6	76	50	F	Ovary	Mucinous adenocarcinoma with necrosis	T3cN1M0	3	IIIC	Malignant	Fov060355
H7	77	52	F	Ovary	Mucinous adenocarcinoma	T1bN0M0	3	IB	Malignant	Fov120131
H8	78	38	F	Ovary	Mucinous adenocarcinoma	T1N0M0	3	I	Malignant	Fov050521
H9	79	29	F	Ovary	Mucinous adenocarcinoma	T3N0M0	3	III	Malignant	Fov020520
H10	80	58	F	Ovary	Endometrioid adenocarcinoma	T1aN0M0	2--3	IA	Malignant	Fov090031
I1	81	47	F	Lymph node	Metastasis serous carcinoma from ovary	-	-	-	Metastasis	Fov010120
I2	82	48	F	Lymph node	Metastasis serous carcinoma from ovary	-	-	-	Metastasis	Ily020241
I3	83	46	F	Lymph node	Metastasis serous carcinoma from ovary	-	-	-	Metastasis	Fov010080
I4	84	54	F	Lymph node	Metastasis serous carcinoma from ovary	-	-	-	Metastasis	Fov010094
I5	85	83	F	Lymph node	Metastasis serous carcinoma from ovary	-	-	-	Metastasis	Ily020307
I6	86	48	F	Lymph node	Metastasis clear cell carcinoma from ovary	-	-	-	Metastasis	Ily060045
I7	87	56	F	Fibrofatty tissue	Metastasis serous carcinoma from ovary	-	-	-	Metastasis	Fov100051
I8	88	57	F	Greater omentum	Metastasis serous carcinoma from ovary	-	-	-	Metastasis	Fov010040
I9	89	50	F	Lymph node	Metastasis serous carcinoma from ovary	-	-	-	Metastasis	Ily050024
I10	90	53	F	Fibrofatty tissue	Metastasis serous carcinoma from ovary	-	*	-	Metastasis	Fov060929
J1	91	69	F	Ovary	Adjacent normal ovary tissue	-	-	-	NAT	Fov032250
J2	92	48	F	Ovary	Adjacent normal ovary tissue	-	-	-	NAT	Fov120070
J3	93	53	F	Ovary	Adjacent normal ovary tissue	-	-	-	NAT	Fov032237
J4	94	42	F	Ovary	Adjacent normal ovary tissue	-	-	-	NAT	Fov110133
J5	95	42	F	Ovary	Adjacent normal ovary tissue	-	-	-	NAT	Fov120042
J6	96	40	F	Ovary	Adjacent normal ovary tissue	-	-	-	NAT	Fov120139
J7	97	59	F	Ovary	Adjacent normal ovary tissue	-	-	-	NAT	Fov050391
J8	98	42	F	Ovary	Adjacent normal ovary tissue	-	-	-	NAT	Fov120072
J9	99	35	F	Ovary	Adjacent normal ovary tissue	-	-	-	NAT	Fov110136
J10	100	45	F	Ovary	Adjacent normal ovary tissue	-	-	-	NAT	Fov100025
