# Supplementary material for: Emerging roles of the cancerous inhibitor of protein phosphatase 2A (CIP2A) in ovarian cancer
Source: Sci Rep. 2025 Jul 1;15:22382. doi: 10.1038/s41598-025-05013-0 (PMC12214521; doi:10.1038/s41598-025-05013-0)
Supplement: Supplementary file 6 — Supplementary Material 6 [file 41598_2025_5013_MOESM6_ESM.xlsx]

## Sheet: OV991 Specs
Name	OV991
Description	Ovarian tumor series (serous cystadenoma,borderline serous cystadenoma,serous ovarian cancer(SOC)) tissue array, including pathology grade, TNM and clinical stage (AJCC 8.0), 99 cases/99 cores(1.5mm), replacing OV1005c
Panel	Ovarian tumor series (serous cystadenoma,borderline serous cystadenoma,serous ovarian cancer(SOC)) tissue microarray, containing 15 cases of cystadenoma, 31 serous carcinoma, 6 mucinous adenocarcinoma, 10 endometrioid adenocarcinoma, 2 Brenner tumor, 3 transitional cell carcinoma, 10 krukenberg tumor, 22 ovary tissue, single core per case
Price	270
Cases	99
Cores	99
Diameter	5
Rows	10
Columns	10
Position	No.	Age	Sex	Organ/Anatomic Site	Pathology diagnosis	TNM	Grade	Stage	Type	Tissue ID.
A1	1	59	F	Ovary	Serous papillary cystadenoma	-	-	-	Benign	Fov080105
A2	2	36	F	Ovary	Serous papillary cystadenoma	-	-	-	Benign	Fov080115
A3	3	42	F	Ovary	Mucinous papillary cystadenoma	-	-	-	Benign	Fov100082
A4	4	29	F	Ovary	Mucinous papillary cystadenoma	-	-	-	Benign	Fov061122
A5	5	48	F	Ovary	Mucinous papillary cystadenoma	-	-	-	Benign	Fov061001
A6	6	65	F	Ovary	Borderline mucinous cystadenoma	-	-	-	Borderline	Fov150443
A7	7	44	F	Ovary	Borderline serous cystadenoma	-	-	-	Borderline	Fov110006
A8	8	43	F	Ovary	Borderline serous cystadenoma	-	-	-	Borderline	Fov080119
A9	9	55	F	Ovary	Borderline serous cystadenoma	-	-	-	Borderline	Fov080118
A10	10	25	F	Ovary	Borderline mucinous cystadenoma	-	-	-	Borderline	Fov090079
B1	11	39	F	Ovary	Borderline mucinous cystadenoma	-	-	-	Borderline	Fov080109
B2	12	35	F	Ovary	Borderline mucinous cystadenoma	-	-	-	Borderline	Fov070184
B3	13	35	F	Ovary	Borderline mucinous cystadenoma	-	-	-	Borderline	Fov070173
B4	14	38	F	Ovary	Borderline mucinous cystadenoma	-	-	-	Borderline	Fov070157
B5	15	21	F	Ovary	Borderline mucinous cystadenoma	-	-	-	Borderline	Fov070093
B6	16	57	F	Ovary	Low grade serous carcinoma	T1N0M0	-	I	Malignant	Fov150675
B7	17	56	F	Ovary	Low grade serous carcinoma	T1aN0M0	-	IA	Malignant	Fov150254
B8	18	26	F	Ovary	Low grade serous carcinoma	T1aN0M0	-	IA	Malignant	Fov090069
B9	19	63	F	Ovary	Low grade serous carcinoma	T2N0M0	-	II	Malignant	Fov090074
B10	20	55	F	Ovary	Low grade serous carcinoma (tumor necrosis)	T2bN0M0	*	IIB	Malignant	Fov150303
C1	21	43	F	Ovary	Low grade serous carcinoma	T2bN0M0	-	IIB	Malignant	Fov110023
C2	22	43	F	Ovary	Low grade serous carcinoma	T2bN0M0	-	IIB	Malignant	Fov100162
C3	23	51	F	Ovary	Low grade serous carcinoma	T1N1M0	-	IIIA	Malignant	Fov150739
C4	24	47	F	Ovary	Low grade serous carcinoma	T2N0M0	-	II	Malignant	Fov070123
C5	25	46	F	Ovary	High grade serous carcinoma	T1N0M0	-	I	Malignant	Fov150574
C6	26	50	F	Ovary	High grade serous carcinoma with necrosis	T1N0M0	-	I	Malignant	Fov150530
C7	27	63	F	Ovary	High grade serous carcinoma	T1N0M0	-	I	Malignant	Fov150410
C8	28	51	F	Ovary	High grade serous carcinoma	T1N0M0	-	I	Malignant	Fov150409
C9	29	52	F	Ovary	High grade serous carcinoma	T1N0M0	-	I	Malignant	Fov150402
C10	30	47	F	Ovary	High grade serous carcinoma	T1aN0M0	-	IA	Malignant	Fov180217
D1	31	51	F	Ovary	High grade serous carcinoma	T1aN0M0	-	IA	Malignant	Fov170151
D2	32	54	F	Ovary	High grade serous carcinoma	T1aN0M0	-	IA	Malignant	Fov150236
D3	33	56	F	Ovary	High grade serous carcinoma	T1aN0M0	-	IA	Malignant	Fov140084
D4	34	70	F	Ovary	High grade serous carcinoma	T1bN0M0	-	IB	Malignant	Fov060975
D5	35	36	F	Ovary	High grade serous carcinoma	T2N0M0	-	II	Malignant	Fov150566
D6	36	66	F	Ovary	High grade serous carcinoma	T2N0M0	-	II	Malignant	Fov150334
D7	37	62	F	Ovary	High grade serous carcinoma	T2bN0M0	-	IIB	Malignant	Fov180289
D8	38	50	F	Ovary	High grade serous carcinoma	T2bN0M0	-	IIIA	Malignant	Fov160184
D9	39	75	F	Ovary	High grade serous carcinoma	T3N0M0	-	III	Malignant	Fov170087
D10	40	52	F	Ovary	High grade serous carcinoma	T3N1M0	-	III	Malignant	Fov160052
E1	41	49	F	Ovary	High grade serous carcinoma	T3aN0M0	-	IIIA	Malignant	Fov160189
E2	42	69	F	Ovary	High grade serous carcinoma	T3aN0M0	-	IIIA	Malignant	Fov180033
E3	43	48	F	Ovary	High grade serous carcinoma	T3bN0M0	-	IIIB	Malignant	Fov180216
E4	44	64	F	Ovary	High grade serous carcinoma	T3cN1M0	-	IIIC	Malignant	Fov040855
E5	45	52	F	Ovary	High grade serous carcinoma	T3cN0M1	-	IV	Malignant	Fov180039
E6	46	32	F	Ovary	High grade serous carcinoma	T1N0M0	-	I	Malignant	Fov160002
E7	47	52	F	Ovary	Mucinous adenocarcinoma (fibrous tissue and blood vessel)	T1aN0M0	*	IA	Malignant	Fov080044
E8	48	52	F	Ovary	Mucinous papillary adenocarcinoma	T1aN0M0	1	IA	Malignant	Fov160001
E9	49	75	F	Ovary	Mucinous papillary adenocarcinoma	T2bN0M0	2	IIB	Malignant	Fov160036
E10	50	59	F	Ovary	Mucinous papillary adenocarcinoma	T1aN0M0	1	IA	Malignant	Fov080043
F1	51	25	F	Ovary	Mucinous papillary adenocarcinoma	T1aN0M0	1	IA	Malignant	Fov070156
F2	52	48	F	Ovary	Mucinous cystadenocarcinoma	T2bN0M0	1	IIB	Malignant	Fov140235
F3	53	62	F	Ovary	Endometrioid adenocarcinoma	T3cN0M0	-	IIIC	Malignant	Fov180024
F4	54	34	F	Ovary	Endometrioid adenocarcinoma	T1bN0M0	-	IB	Malignant	Fov100090
F5	55	47	F	Ovary	Endometrioid adenocarcinoma with necrosis	T1aN0M0	-	IA	Malignant	Fov180025
F6	56	62	F	Ovary	Endometrioid adenocarcinoma with necrosis	T1aN0M0	-	IA	Malignant	Fov180030
F7	57	48	F	Ovary	Endometrioid adenocarcinoma	T3N0M0	-	III	Malignant	Fov110114
F8	58	53	F	Ovary	Endometrioid adenocarcinoma	T1N1M0	-	IIIA	Malignant	Fov170001
F9	59	51	F	Ovary	Endometrioid adenocarcinoma	T3cN0M0	-	IIIC	Malignant	Fov150034
F10	60	45	F	Ovary	Endometrioid adenocarcinoma	T1cN0M0	-	IC	Malignant	Fov120013
G1	61	68	F	Ovary	Endometrioid adenocarcinoma	T2N0M0	-	II	Malignant	Fov150086
G2	62	32	F	Ovary	Endometrioid adenocarcinoma	T3N0M1	-	IV	Malignant	Fov180303
G3	63	53	F	Ovary	Benign Brenner tumor	-	-	-	Benign	Fov060520
G4	64	53	F	Ovary	Malignant Brenner tumor	T1N0M0	-	I	Malignant	Fov041293
G5	65	31	F	Ovary	Transitional cell carcinoma	T3cN0M0	-	IIIC	Malignant	Fov160147
G6	66	50	F	Ovary	Transitional cell carcinoma	T3N0M0	-	III	Malignant	Fov160187
G7	67	55	F	Ovary	Transitional cell carcinoma	T3cN0M0	-	IIIC	Malignant	Fov021718
G8	68	51	F	Ovary	Krukenberg tumor	-	-	-	Metastasis	Fov180188
G9	69	69	F	Ovary	Krukenberg tumor	-	-	-	Metastasis	Fov170083
G10	70	68	F	Ovary	Krukenberg tumor	-	-	-	Metastasis	Fov170068
H1	71	52	F	Ovary	Krukenberg tumor	-	-	-	Metastasis	Fov170058
H2	72	52	F	Ovary	Krukenberg tumor	-	-	-	Metastasis	Fov170064
H3	73	62	F	Ovary	Krukenberg tumor	-	-	-	Metastasis	Fov170074
H4	74	63	F	Ovary	Krukenberg tumor	-	-	-	Metastasis	Fov170071
H5	75	53	F	Ovary	Krukenberg tumor	-	-	-	Metastasis	Fov170061
H6	76	37	F	Ovary	Krukenberg tumor	-	-	-	Metastasis	Fov180148
H7	77	56	F	Ovary	Krukenberg tumor	-	-	-	Metastasis	Fov170065
H8	78	63	F	Ovary	Ovary tissue from uterus tumor patients	-	-	-	-	Fov160033
H9	79	44	F	Ovary	Ovary tissue from uterus tumor patients	-	-	-	-	Fov160029
H10	80	43	F	Ovary	Ovary tissue from uterus tumor patients	-	-	-	-	Fov150664
I1	81	48	F	Ovary	Ovary tissue from uterus tumor patients	-	-	-	-	Fov150636
I2	82	50	F	Ovary	Ovary tissue from uterus tumor patients	-	-	-	-	Fov150609
I3	83	42	F	Ovary	Ovary tissue from uterus tumor patients	-	-	-	-	Fov150588
I4	84	36	F	Ovary	Ovary tissue from uterus tumor patients	-	-	-	-	Fov150582
I5	85	58	F	Ovary	Ovary tissue from uterus tumor patients	-	-	-	-	Fov150579
I6	86	47	F	Ovary	Ovary tissue from uterus tumor patients	-	-	-	-	Fov150576
I7	87	44	F	Ovary	Ovary tissue from uterus tumor patients	-	-	-	-	Fov150548
I8	88	62	F	Ovary	Ovary tissue from uterus tumor patients	-	-	-	-	Fov150532
I9	89	50	F	Ovary	Ovary tissue from uterus tumor patients	-	-	-	-	Fov150726
I10	90	42	F	Ovary	Ovary tissue from uterus tumor patients	-	-	-	-	Fov120072
J1	91	42	F	Ovary	Ovary tissue from uterus tumor patients	-	-	-	-	Fov120076
J2	92	42	F	Ovary	Ovary tissue from uterus tumor patients	-	-	-	-	Fov120042
J3	93	25	F	Ovary	Ovary tissue	-	-	-	Normal	Fov07N034
J4	94	54	F	Ovary	Ovary tissue	-	-	-	Normal	Fov17N003
J5	95	40	F	Ovary	Ovary tissue	-	-	-	Normal	Fov13N23Q
J6	96	19	F	Ovary	Ovary tissue	-	-	-	Normal	Fov13N15Q
J7	97	25	F	Ovary	Ovary tissue	-	-	-	Normal	Fov13N18Q
J8	98	40	F	Ovary	Ovary tissue	-	-	-	Normal	Fov50N063
J9	99	39	F	Ovary	Ovary tissue	-	-	-	Normal	Fov50N064
